# Supplementary material for: Acute sprint exercise transcriptome in human skeletal muscle
Source: PLoS One. 2019 Oct 24;14(10):e0223024. doi: 10.1371/journal.pone.0223024 (PMC6812755; doi:10.1371/journal.pone.0223024)
Supplement: S1 Table — (XLSX) [file pone.0223024.s004.xlsx]

## Sheet: Tabel S1
Table S1. Differentially expressed genes in skeletal muscle after sprint exercise in 7 men and 7 women. q-value = false discovery rate
Symbol	Entrez Gene Name	Exp Fold Change	q-value	Type	EntrezID	Affy ID
FOS	Fos proto-oncogene, AP-1 transcription factor subunit	75.111	0	transcription regulator	2353	7975779
NR4A3	nuclear receptor subfamily 4 group A member 3	47.13	0	ligand-dependent nuclear receptor	8013	8156848
MAFF	MAF bZIP transcription factor F	43.44	0	transcription regulator	23764	8073007
EGR1	early growth response 1	42.224	0	transcription regulator	1958	8108370
JUNB	JunB proto-oncogene, AP-1 transcription factor subunit	19.185	0.00404	transcription regulator	3726	8026047
IER2	immediate early response 2	17.87	0.0085	other	9592	8026163
OTUD1	OTU deubiquitinase 1	9.266	0	peptidase	220213	7926677
NR4A1	nuclear receptor subfamily 4 group A member 1	8.922	0	ligand-dependent nuclear receptor	3164	7955589
DDIT4	DNA damage inducible transcript 4	8.746	0.00404	other	54541	7928308
PIM1	Pim-1 proto-oncogene, serine/threonine kinase	8.1	0	kinase	5292	8119161
HSPA8	heat shock protein family A (Hsp70) member 8	6.986	0.0957	enzyme	3312	7952339
GEM	GTP binding protein overexpressed in skeletal muscle	6.835	0.0597	enzyme	2669	8151816
CISH	cytokine inducible SH2 containing protein	6.309	0.00404	other	1154	8087739
GADD45B	growth arrest and DNA damage inducible beta	5.711	0.0377	other	4616	8024485
CYR61	cysteine rich angiogenic inducer 61	5.692	0.00404	other	3491	7902687
ANKRD1	ankyrin repeat domain 1	5.577	0.0085	transcription regulator	27063	7934979
MYC	v-myc avian myelocytomatosis viral oncogene homolog	5.078	0	transcription regulator	4609	8148317
PPARGC1A	PPARG coactivator 1 alpha	4.601	0	transcription regulator	10891	8099633
FOSB	FosB proto-oncogene, AP-1 transcription factor subunit	4.567	0.00273	transcription regulator	2354	8029693
PTTG2	pituitary tumor-transforming 2	4.446	0	other	10744	8094596
SLC16A6	solute carrier family 16 member 6	4.418	0	transporter	9120	8017843
ATF3	activating transcription factor 3	4.2	0	transcription regulator	467	7909610
BHLHE40	basic helix-loop-helix family member e40	4.18	0	transcription regulator	8553	8077441
GDNF	glial cell derived neurotrophic factor	3.939	0	growth factor	2668	8111670
CSRNP1	cysteine and serine rich nuclear protein 1	3.709	0	transcription regulator	64651	8086330
SLC25A25	solute carrier family 25 member 25	3.706	0	transporter	114789	8158147
HSPA1A/HSPA1B	heat shock protein family A (Hsp70) member 1A	3.678	0	enzyme	3303|3304	8179324
WNT9A	Wnt family member 9A	3.669	0	other	7483	7924832
DUSP1	dual specificity phosphatase 1	3.621	0	phosphatase	1843	8115831
XIRP1	xin actin binding repeat containing 1	3.566	0	other	165904	8086341
KLHL40	kelch like family member 40	3.521	0	other	131377	8079107
SLC20A1	solute carrier family 20 member 1	3.516	0	transporter	6574	8044499
PRKAG2	protein kinase AMP-activated non-catalytic subunit gamma 2	3.471	0.00273	kinase	51422	8143961
IER5	immediate early response 5	3.337	0.00404	other	51278	7907904
APBB3	amyloid beta precursor protein binding family B member 3	3.283	0	other	10307	8114593
SDC4	syndecan 4	3.143	0	other	6385	8066513
SYNJ2	synaptojanin 2	3.038	0	phosphatase	8871	8123006
PDK4	pyruvate dehydrogenase kinase 4	2.975	0	kinase	5166	8141094
KCNQ4	potassium voltage-gated channel subfamily Q member 4	2.972	0	ion channel	9132	7900492
PMP22	peripheral myelin protein 22	2.968	0	other	5376	8012896
LOC102724788/PRODH	proline dehydrogenase 1	2.945	0	enzyme	5625|102724788	8074335
SLC38A1	solute carrier family 38 member 1	2.828	0	transporter	81539	7962516
CHAC1	ChaC glutathione specific gamma-glutamylcyclotransferase 1	2.797	0.00273	enzyme	79094	7982868
mir-29	microRNA 29a	2.748	0.0085	microRNA	407024|407026|407021|407025	8142977
MYOD1	myogenic differentiation 1	2.677	0.00574	transcription regulator	4654	7938730
NFIL3	nuclear factor, interleukin 3 regulated	2.658	0.00404	transcription regulator	4783	8162276
CHST15	carbohydrate (N-acetylgalactosamine 4-sulfate 6-O) sulfotransferase 15	2.595	0	enzyme	51363	7936856
MGC16025	uncharacterized LOC85009	2.587	0	transcription regulator	9759	8060061
VEGFA	vascular endothelial growth factor A	2.584	0	growth factor	7422	8119898
LOC102724428/SIK1	salt inducible kinase 1	2.571	0	kinase	150094|102724428	8070665
RRAD	RRAD, Ras related glycolysis inhibitor and calcium channel regulator	2.478	0.00404	enzyme	6236	8001918
STH	saitohin	2.465	0	other	246744	8007846
SLC22A5	solute carrier family 22 member 5	2.446	0	transporter	6584	8107920
ZNF331	zinc finger protein 331	2.432	0.00404	other	55422	8030999
TRIM63	tripartite motif containing 63	2.414	0	enzyme	84676	7913907
mir-95	microRNA 95	2.367	0	microRNA	407052|693122|664614|100302251	8099302
DNAJB1	DnaJ heat shock protein family (Hsp40) member B1	2.36	0.0085	other	3337	8034837
JUN	Jun proto-oncogene, AP-1 transcription factor subunit	2.346	0.00574	transcription regulator	3725	7916609
PPP1R27	protein phosphatase 1 regulatory subunit 27	2.337	0	enzyme	9775	8019243
SNORD20	small nucleolar RNA, C/D box 20	2.317	0.0085	other	4691	8059710
MIDN	midnolin	2.271	0	other	90007	8024228
STC2	stanniocalcin 2	2.242	0.00404	other	8614	8115851
LINC00176	long intergenic non-protein coding RNA 176	2.231	0	microRNA	406905|406904|406989	8064242
IER3	immediate early response 3	2.214	0.0597	other	8870	8178435
LOC729603	calcineurin like EF-hand protein 1 pseudogene	2.203	0	phosphatase	8871	8123230
ANGPTL2	angiopoietin like 2	2.193	0	other	23452	8164200
SLC25A33	solute carrier family 25 member 33	2.173	0	transporter	84275	7897460
LONRF3	LON peptidase N-terminal domain and ring finger 3	2.158	0	other	79836	8169603
DDIT3	DNA damage inducible transcript 3	2.152	0.00273	transcription regulator	1649	7964460
ALG2	ALG2, alpha-1,3/1,6-mannosyltransferase	2.113	0	enzyme	85365	8162827
IRS2	insulin receptor substrate 2	2.102	0	enzyme	8660	7972745
IFRD1	interferon related developmental regulator 1	2.055	0	other	3475	8135514
MAP3K14	mitogen-activated protein kinase kinase kinase 14	2.047	0	kinase	9020	8016194
RPL7A	ribosomal protein L7a	2.034	0.0237	other	6130	8159006
IP6K3	inositol hexakisphosphate kinase 3	2.028	0	kinase	117283	8125780
FNIP2	folliculin interacting protein 2	2.026	0	other	57600	8098103
PXDC1	PX domain containing 1	2.02	0	other	221749	8123678
FOSL2	FOS like 2, AP-1 transcription factor subunit	2.003	0	transcription regulator	2355	8041048
mir-1	microRNA 206	1.978	0.0237	microRNA	406905|406904|406989	8063921
ABHD2	abhydrolase domain containing 2	1.973	0	enzyme	11057	7985809
PCNT	pericentrin	1.955	0	other	5116	8069348
SLC7A5	solute carrier family 7 member 5	1.953	0	transporter	8140	8003298
KRT6B	keratin 6B	1.953	0.0957	other	3854	7963406
THBD	thrombomodulin	1.951	0.00273	transmembrane receptor	7056	8065353
LOC100130876	uncharacterized LOC100130876	1.948	0	kinase	64122	8010978
GADD45A	growth arrest and DNA damage inducible alpha	1.942	0	other	1647	7902227
PITPNC1	phosphatidylinositol transfer protein, cytoplasmic 1	1.939	0	transporter	26207	8009353
HES1	hes family bHLH transcription factor 1	1.924	0.00404	transcription regulator	3280	8084880
FZD7	frizzled class receptor 7	1.921	0.0237	G-protein coupled receptor	8324	8047487
FN3K	fructosamine 3 kinase	1.919	0	kinase	64122	8010841
ANGPTL4	angiopoietin like 4	1.907	0.0597	other	51129	8025402
ACTB	actin beta	1.903	0.00574	other	60	8137979
MAFB	MAF bZIP transcription factor B	1.888	0.0957	transcription regulator	9935	8066266
SLC19A2	solute carrier family 19 member 2	1.878	0	transporter	10560	7922162
IL6R	interleukin 6 receptor	1.871	0	transmembrane receptor	3570	7905789
NMRK2	nicotinamide riboside kinase 2	1.862	0.00273	kinase	27231	8024728
KLF10	Kruppel like factor 10	1.837	0	transcription regulator	7071	8152215
PPP1R15A	protein phosphatase 1 regulatory subunit 15A	1.825	0	other	23645	8030128
ATP6V1F	ATPase H+ transporting V1 subunit F	1.822	0.00404	enzyme	9296	8136039
PPP1R10	protein phosphatase 1 regulatory subunit 10	1.822	0.00574	other	5514	8179664
SNORD50B	small nucleolar RNA, C/D box 50B	1.821	0.0237	other	22832	8127989
CES3	carboxylesterase 3	1.812	0.00273	enzyme	23491	7996361
HK2	hexokinase 2	1.807	0.00574	kinase	3099	8042942
CHMP1B	charged multivesicular body protein 1B	1.791	0	enzyme	57132	8020179
LOC101928841	collagen alpha-1(II) chain-like	1.778	0	enzyme	8660	7972899
ZC3H12A	zinc finger CCCH-type containing 12A	1.771	0.00273	enzyme	80149	7900146
VGLL2	vestigial like family member 2	1.765	0	transcription regulator	245806	8121672
CORO1C	coronin 1C	1.76	0	other	23603	7966135
PTTG1	pituitary tumor-transforming 1	1.753	0.00404	transcription regulator	9232	8109639
PDE10A	phosphodiesterase 10A	1.747	0	enzyme	10846	8130674
GABARAPL1	GABA type A receptor associated protein like 1	1.746	0	other	23710	7953943
KLF6	Kruppel like factor 6	1.744	0	transcription regulator	1316	7931810
ADM	adrenomedullin	1.742	0	other	133	7938390
TBX3	T-box 3	1.727	0.00273	transcription regulator	6926	7966690
FAM43A	family with sequence similarity 43 member A	1.727	0.0377	other	131583	8084891
MAB21L1	mab-21 like 1	1.723	0.0597	other	4081	7970949
RND3	Rho family GTPase 3	1.706	0.0377	enzyme	390	8055688
FOXO1	forkhead box O1	1.703	0	transcription regulator	2308	7971177
SIK2	salt inducible kinase 2	1.702	0	kinase	23235	7943760
MAOA	monoamine oxidase A	1.699	0.0237	enzyme	4128	8166925
ETS2	ETS proto-oncogene 2, transcription factor	1.698	0	transcription regulator	2114	8068593
SPRR2A	small proline rich protein 2A	1.695	0.00574	other	6700	7920205
APOL4	apolipoprotein L4	1.688	0.00273	other	80832	8075709
TNFRSF12A	TNF receptor superfamily member 12A	1.684	0.0085	transmembrane receptor	51330	7992789
SLC25A30	solute carrier family 25 member 30	1.673	0	other	253512	7971388
GPCPD1	glycerophosphocholine phosphodiesterase 1	1.672	0.00574	enzyme	56261	8064868
ST3GAL5	ST3 beta-galactoside alpha-2,3-sialyltransferase 5	1.67	0	enzyme	8869	8053484
RPL7P26	ribosomal protein L7 pseudogene 26	1.67	0.0085	other	4739	8124057
MT1X	metallothionein 1X	1.665	0	other	4501	7995838
EGR3	early growth response 3	1.659	0.0957	transcription regulator	1960	8149720
SGK1	serum/glucocorticoid regulated kinase 1	1.657	0.00574	kinase	6446	8129677
FGF6	fibroblast growth factor 6	1.647	0.00574	growth factor	2251	7960407
RELT	RELT tumor necrosis factor receptor	1.646	0	transmembrane receptor	84957	7942439
PLEKHG1	pleckstrin homology and RhoGEF domain containing G1	1.645	0.00574	other	57480	8122756
B3GNT5	UDP-GlcNAc:betaGal beta-1,3-N-acetylglucosaminyltransferase 5	1.644	0.0377	enzyme	84002	8084206
MAP3K2	mitogen-activated protein kinase kinase kinase 2	1.641	0	kinase	10746	8054997
ZCCHC2	zinc finger CCHC-type containing 2	1.619	0	other	54877	8021546
TMEM70	transmembrane protein 70	1.618	0.0143	other	54968	8146930
USP2	ubiquitin specific peptidase 2	1.61	0	peptidase	9099	7952249
SLED1	proteoglycan 3 pseudogene	1.61	0	peptidase	836	8103975
SMAD7	SMAD family member 7	1.605	0	transcription regulator	4092	8023220
LPL	lipoprotein lipase	1.603	0	enzyme	4023	8144917
CEBPB	CCAAT/enhancer binding protein beta	1.603	0.0143	transcription regulator	1051	8063386
SLC22A3	solute carrier family 22 member 3	1.601	0.00273	transporter	6581	8123246
RTN4RL1	reticulon 4 receptor like 1	1.599	0.00574	other	146760	8011214
RASD1	ras related dexamethasone induced 1	1.597	0	enzyme	51655	8013112
CKS1BP6	CDC28 protein kinase regulatory subunit 1B pseudogene 6	1.597	0.00574	enzyme	6303	8166630
SLC39A14	solute carrier family 39 member 14	1.593	0.00404	transporter	23516	8145122
MT1JP	metallothionein 1J, pseudogene	1.586	0	other	4498	7995803
MT1P1	metallothionein 1 pseudogene 1	1.584	0	other	2176	8162531
ATP1B3	ATPase Na+/K+ transporting subunit beta 3	1.582	0.00404	transporter	483	8083136
SLC28A1	solute carrier family 28 member 1	1.579	0	transporter	9154	7985636
VHL	von Hippel-Lindau tumor suppressor	1.578	0.00574	transcription regulator	7428	8077779
HEYL	hes related family bHLH transcription factor with YRPW motif-like	1.576	0	transcription regulator	26508	7915229
ITPRIP	inositol 1,4,5-trisphosphate receptor interacting protein	1.572	0	other	85450	7936242
SLC16A3	solute carrier family 16 member 3	1.572	0	transporter	9123	8010770
GABARAPL3	GABA type A receptor associated protein like 3 pseudogene	1.566	0.00574	other	23766	7991395
TOR3A	torsin family 3 member A	1.565	0.00273	enzyme	64222	7907690
ATOH8	atonal bHLH transcription factor 8	1.564	0	transcription regulator	84913	8043244
RAET1E	retinoic acid early transcript 1E	1.561	0.00273	other	135250	8130151
HEY1	hes related family bHLH transcription factor with YRPW motif 1	1.559	0.00404	transcription regulator	23462	8151457
TRPM7	transient receptor potential cation channel subfamily M member 7	1.557	0.00404	kinase	54822	7988713
RARA	retinoic acid receptor alpha	1.556	0	ligand-dependent nuclear receptor	5914	8007084
SLC37A1	solute carrier family 37 member 1	1.556	0.0085	transporter	54020	8068810
PIM3	Pim-3 proto-oncogene, serine/threonine kinase	1.554	0.00273	kinase	415116	8073960
IRF2BP2	interferon regulatory factor 2 binding protein 2	1.549	0	transcription regulator	359948	7925161
KRTAP5-AS1	KRTAP5-1/KRTAP5-2 antisense RNA 1	1.547	0.0143	enzyme	57104	7937696
C17orf105	chromosome 17 open reading frame 105	1.545	0.0957	enzyme	1659	8007530
ARRDC4	arrestin domain containing 4	1.544	0.0597	other	91947	7986350
TEK	TEK receptor tyrosine kinase	1.538	0	kinase	7010	8154692
GPAT3	glycerol-3-phosphate acyltransferase 3	1.534	0	enzyme	84803	8096116
CCDC68	coiled-coil domain containing 68	1.529	0.0143	other	80323	8023401
MEIS3P1	Meis homeobox 3 pseudogene 1	1.528	0	other	4213	8005132
ELL2	elongation factor for RNA polymerase II 2	1.528	0.0597	transcription regulator	22936	8113220
ADAMTS9	ADAM metallopeptidase with thrombospondin type 1 motif 9	1.52	0.00273	peptidase	56999	8088560
ADAMTS1	ADAM metallopeptidase with thrombospondin type 1 motif 1	1.52	0.0377	peptidase	9510	8069676
ZBTB21	zinc finger and BTB domain containing 21	1.519	0.0085	other	49854	8070557
GPR157	G protein-coupled receptor 157	1.517	0	G-protein coupled receptor	80045	7912239
TANGO2	transport and golgi organization 2 homolog	1.517	0.00404	other	128989	8071301
RNF125	ring finger protein 125	1.515	0	enzyme	54941	8020806
MNT	MAX network transcriptional repressor	1.51	0	transcription regulator	4335	8011262
mir-27	microRNA 27a	1.51	0.0085	microRNA	407019|407018	8034696
RAPGEF1	Rap guanine nucleotide exchange factor 1	1.508	0	other	2889	8164692
WNK1	WNK lysine deficient protein kinase 1	1.506	0	kinase	65125	7952986
RHOBTB2	Rho related BTB domain containing 2	1.506	0.00404	enzyme	23221	8145227
PDE7A	phosphodiesterase 7A	1.505	0	enzyme	5150	8151074
ABRA	actin binding Rho activating protein	1.505	0.0143	other	137735	8152291
PPP1R3B	protein phosphatase 1 regulatory subunit 3B	1.505	0.0085	other	79660	8149264
VPS18	VPS18, CORVET/HOPS core subunit	1.504	0	transporter	57617	7982845
SNORD82	small nucleolar RNA, C/D box 82	1.502	0.0237	other	4691	8059712
CBARP	CACN beta subunit associated regulatory protein	1.499	0.0085	transcription regulator	10025	8032197
SH3BP5	SH3 domain binding protein 5	1.498	0.0237	other	9467	8085556
MT1H	metallothionein 1H	1.496	0.00273	other	4496	7995829
FLCN	folliculin	1.482	0	other	201163	8013071
SRA1	steroid receptor RNA activator 1	1.481	0.00273	transcription regulator	10011	8114583
ANKRD9	ankyrin repeat domain 9	1.48	0	other	122416	7981377
SMAD3	SMAD family member 3	1.478	0	transcription regulator	4088	7984364
POR	cytochrome p450 oxidoreductase	1.469	0.0143	enzyme	5447	8133670
CRISPLD2	cysteine rich secretory protein LCCL domain containing 2	1.469	0.0597	other	83716	7997642
CHSY3	chondroitin sulfate synthase 3	1.464	0.0237	enzyme	337876	8107850
ALPK3	alpha kinase 3	1.46	0	kinase	57538	7985620
TRIB1	tribbles pseudokinase 1	1.46	0.00574	kinase	10221	8148304
BCAR1	BCAR1, Cas family scaffolding protein	1.452	0	enzyme	9564	8002854
ADRB2	adrenoceptor beta 2	1.452	0.0377	G-protein coupled receptor	154	8109086
CPEB4	cytoplasmic polyadenylation element binding protein 4	1.451	0	other	80315	8110055
FAM110B	family with sequence similarity 110 member B	1.451	0.0143	other	90362	8146533
SETDB2	SET domain bifurcated 2	1.45	0.0377	enzyme	83852	7969114
EMP1	epithelial membrane protein 1	1.448	0.0957	other	2012	7954090
LFNG	LFNG O-fucosylpeptide 3-beta-N-acetylglucosaminyltransferase	1.445	0.0143	enzyme	3955	8131143
C6orf223	chromosome 6 open reading frame 223	1.444	0.0597	other	221416	8119918
TXLNA	taxilin alpha	1.441	0.0143	cytokine	200081	7899703
PLIN4	perilipin 4	1.44	0	other	729359	8032829
SLFN11	schlafen family member 11	1.44	0.0597	enzyme	91607	8014233
KLF11	Kruppel like factor 11	1.439	0.00404	transcription regulator	8462	8040211
JUND	JunD proto-oncogene, AP-1 transcription factor subunit	1.439	0.00574	transcription regulator	3727	8035445
FTL	ferritin light chain	1.437	0.0377	enzyme	2512	8030171
LPIN1	lipin 1	1.436	0	phosphatase	23175	8040340
NCEH1	neutral cholesterol ester hydrolase 1	1.433	0	enzyme	57552	8092177
C5orf17	chromosome 5 open reading frame 17	1.433	0.0237	peptidase	836	8104643
AIF1L	allograft inflammatory factor 1 like	1.431	0	other	83543	8158771
LOC644936	actin, beta pseudogene	1.429	0.00273	enzyme	411	8112883
FAM102A	family with sequence similarity 102 member A	1.428	0.0597	other	399665	8164343
MAP2K3	mitogen-activated protein kinase kinase 3	1.427	0.00574	kinase	5606	8005707
ZCCHC9	zinc finger CCHC-type containing 9	1.426	0.0377	other	84240	8106702
GLUL	glutamate-ammonia ligase	1.425	0	enzyme	2752	7922689
UCP3	uncoupling protein 3	1.425	0.00404	transporter	7352	7950321
CCNL1	cyclin L1	1.425	0.0085	other	57018	8091658
NPIPB4 (includes others)	nuclear pore complex interacting protein family member B4	1.422	0.0085	other	440345|728888|23117|100132247	8000636
CRK	CRK proto-oncogene, adaptor protein	1.421	0	other	1398	8011018
SNORD78	small nucleolar RNA, C/D box 78	1.419	0	other	4653	7922408
PPTC7	PTC7 protein phosphatase homolog	1.418	0	phosphatase	160760	7966345
GTF2IRD1	GTF2I repeat domain containing 1	1.418	0	transcription regulator	9569	8133477
OR1E2	olfactory receptor family 1 subfamily E member 2	1.417	0.0597	G-protein coupled receptor	8388	8011341
PERM1	PPARGC1 and ESRR induced regulator, muscle 1	1.416	0	other	84808	7911371
OSGIN1	oxidative stress induced growth inhibitor 1	1.415	0.0143	growth factor	29948	7997533
EIF2AK3	eukaryotic translation initiation factor 2 alpha kinase 3	1.411	0.0085	kinase	9451	8053668
TIMP3	TIMP metallopeptidase inhibitor 3	1.411	0.0085	other	7078	8072626
EIF4A1	eukaryotic translation initiation factor 4A1	1.407	0.0597	translation regulator	1973	8004506
SPTSSA	serine palmitoyltransferase small subunit A	1.405	0	enzyme	171546	7978553
ENG	endoglin	1.405	0.00574	transmembrane receptor	2022	8164269
ASB5	ankyrin repeat and SOCS box containing 5	1.401	0.0237	transcription regulator	140458	8103812
NOS3	nitric oxide synthase 3	1.401	0.00404	enzyme	4846	8137280
CD58	CD58 molecule	1.401	0.00574	transmembrane receptor	965	7918902
GNPDA1	glucosamine-6-phosphate deaminase 1	1.4	0	enzyme	10007	8114787
ACTN4	actinin alpha 4	1.4	0.00574	transcription regulator	81	8028524
PPFIA4	PTPRF interacting protein alpha 4	1.399	0.00574	phosphatase	8497	7908879
AGO2	argonaute 2, RISC catalytic component	1.397	0	translation regulator	27161	8153201
MKNK2	MAP kinase interacting serine/threonine kinase 2	1.396	0	kinase	2872	8032392
H3F3C	H3 histone, family 3C	1.396	0.00273	other	440093	7962194
SLC9A3R2	SLC9A3 regulator 2	1.396	0.00574	transporter	9351	7992463
TBC1D8	TBC1 domain family member 8	1.395	0	other	11138	8054308
LRRC8B	leucine rich repeat containing 8 family member B	1.395	0.0957	other	23507	7902861
SLC6A10PB	solute carrier family 6 member 8 pseudogene	1.392	0	transcription regulator	7041	7995292
MT1IP	metallothionein 1I, pseudogene	1.39	0.00574	other	4496	7995834
SLC6A10P	solute carrier family 6 member 10, pseudogene	1.389	0	enzyme	22928	8001082
LOC647115	translation initiation factor IF-2	1.389	0	enzyme	55120	8052624
PLXNA2	plexin A2	1.388	0	transmembrane receptor	5362	7923991
SEPT11	septin 11	1.388	0.0957	other	55752	8095868
MT1L	metallothionein 1L (gene/pseudogene)	1.387	0	other	4500	7995793
SLC15A4	solute carrier family 15 member 4	1.387	0.00404	transporter	121260	7967624
let-7	microRNA let-7a-1	1.386	0.00404	microRNA	406889|406883|406887|406888|407054|406885|406881|406891|406890|406882|406884|406886	7956737
USP36	ubiquitin specific peptidase 36	1.383	0.00574	peptidase	57602	8018937
CDKN1A	cyclin dependent kinase inhibitor 1A	1.381	0.00404	kinase	1026	8119088
AQP3	aquaporin 3 (Gill blood group)	1.381	0.0957	transporter	360	8160670
SNORA75	small nucleolar RNA, H/ACA box 75	1.379	0.00404	other	4691	8059708
DLL1	delta like canonical Notch ligand 1	1.379	0.0085	enzyme	28514	8130939
JOSD1	Josephin domain containing 1	1.378	0.00273	other	9929	8076128
mir-124	microRNA 124-1	1.375	0.0377	microRNA	406908|406907|406909	8146643
TGIF1	TGFB induced factor homeobox 1	1.375	0.0957	transcription regulator	7050	8019939
HSP90AA2P	heat shock protein 90 alpha family class A member 2, pseudogene	1.373	0.0143	growth factor	627	7947245
ZBTB43	zinc finger and BTB domain containing 43	1.372	0.00273	other	23099	8157933
ZSWIM6	zinc finger SWIM-type containing 6	1.372	0.00574	other	57688	8105506
SRGN	serglycin	1.371	0	other	5552	7927964
FKBP5	FK506 binding protein 5	1.371	0.0085	enzyme	2289	8125919
NNMT	nicotinamide N-methyltransferase	1.37	0.00574	enzyme	4837	7943998
FAM124B	family with sequence similarity 124 member B	1.369	0.0085	other	79843	8059387
LATS2	large tumor suppressor kinase 2	1.368	0	kinase	26524	7970498
ZFAND5	zinc finger AN1-type containing 5	1.368	0.00273	other	7763	8161747
mir-23	microRNA 23a	1.363	0.0377	microRNA	407010|407011	8034698
FGFR1	fibroblast growth factor receptor 1	1.363	0.0085	kinase	2260	8150318
RIMKLB	ribosomal modification protein rimK like family member B	1.362	0.0377	enzyme	57494	7953765
SNN	stannin	1.359	0	other	8303	7993259
HAPLN3	hyaluronan and proteoglycan link protein 3	1.359	0.0237	other	145864	7991224
SNORD53	small nucleolar RNA, C/D box 53	1.358	0.00273	other	26796	8041168
KAAG1	kidney associated antigen 1	1.358	0.0085	transcription regulator	1871	8117189
DOK7	docking protein 7	1.357	0.0237	other	285489	8093807
KPNA2	karyopherin subunit alpha 2	1.355	0.0237	transporter	3838	8019737
NAP1L5	nucleosome assembly protein 1 like 5	1.353	0.00574	other	266812	8101723
TP63	tumor protein p63	1.352	0.00273	transcription regulator	8626	8084766
PHC2	polyhomeotic homolog 2	1.352	0.00404	other	1912	7914648
PPRC1	peroxisome proliferator-activated receptor gamma, coactivator-related 1	1.351	0	transcription regulator	23082	7929990
MT1DP	metallothionein 1D, pseudogene	1.351	0	other	4498	7995813
SMG1	SMG1, nonsense mediated mRNA decay associated PI3K related kinase	1.35	0	kinase	23049	7999841
STOM	stomatin	1.348	0	other	2040	8163896
DGKD	diacylglycerol kinase delta	1.348	0.0237	kinase	8527	8049317
SLC7A6	solute carrier family 7 member 6	1.348	0.00273	transporter	9057	7996772
MT2A	metallothionein 2A	1.348	0.0377	other	4502	7995783
FJX1	four jointed box 1	1.347	0.0957	other	24147	7939365
PDE4D	phosphodiesterase 4D	1.344	0	enzyme	5144	8112220
SNORD51	small nucleolar RNA, C/D box 51	1.344	0.00273	transmembrane receptor	940	8047778
SNORA74A	small nucleolar RNA, H/ACA box 74A	1.342	0.0085	transcription regulator	1958	8108420
MCRIP1	MAPK regulated corepressor interacting protein 1	1.341	0.0377	transporter	3838	8019754
SLC3A2	solute carrier family 3 member 2	1.34	0	transporter	6520	7940717
ZMIZ1	zinc finger MIZ-type containing 1	1.338	0	other	57178	7928558
SH2B3	SH2B adaptor protein 3	1.335	0.0237	other	10019	7958749
MT4	metallothionein 4	1.335	0.0085	peptidase	4313	7995772
MAFK	MAF bZIP transcription factor K	1.334	0.0085	transcription regulator	7975	8131091
MEOX1	mesenchyme homeobox 1	1.33	0.0377	transcription regulator	4222	8015821
CLCN6	chloride voltage-gated channel 6	1.329	0.0085	ion channel	1185	7897774
DIAPH1	diaphanous related formin 1	1.327	0	other	1729	8114658
PHLPP2	PH domain and leucine rich repeat protein phosphatase 2	1.327	0.00404	enzyme	23035	8002571
PPARD	peroxisome proliferator activated receptor delta	1.325	0	ligand-dependent nuclear receptor	5467	8118945
CRY1	cryptochrome circadian clock 1	1.325	0.0085	enzyme	1407	7966052
NOCT	nocturnin	1.322	0.0597	transcription regulator	25819	8097461
CSF3	colony stimulating factor 3	1.321	0.0143	cytokine	1440	8006999
FAM179A	family with sequence similarity 179 member A	1.321	0.0957	other	165186	8041172
TMEM140	transmembrane protein 140	1.32	0.0085	other	55281	8136388
OR5H2	olfactory receptor family 5 subfamily H member 2	1.32	0.0957	G-protein coupled receptor	79310	8081204
RRS1	ribosome biogenesis regulator homolog	1.317	0	other	23212	8146685
ANO2	anoctamin 2	1.317	0.0597	ion channel	57101	7960438
MT1G	metallothionein 1G	1.316	0.0143	other	4495	8001531
SNORD96B	small nucleolar RNA, C/D box 96B	1.316	0.0143	kinase	695	8174507
SMG1P1	SMG1P1, nonsense mediated mRNA decay associated PI3K related kinase pseudogene 1	1.316	0.00404	other	641298	8000222
KLHL21	kelch like family member 21	1.312	0.0237	other	9903	7912102
GZF1	GDNF inducible zinc finger protein 1	1.312	0.00273	transcription regulator	64412	8061373
MEIS3P2	Meis homeobox 3 pseudogene 2	1.311	0.00273	kinase	5598	8005695
UAP1L1	UDP-N-acetylglucosamine pyrophosphorylase 1 like 1	1.31	0.0377	other	91373	8159554
MAT2A	methionine adenosyltransferase 2A	1.307	0.0597	enzyme	4144	8043187
WDR81	WD repeat domain 81	1.306	0.0085	other	124997	8003639
RAB3IP	RAB3A interacting protein	1.305	0.00574	other	117177	7957072
EPHX3	epoxide hydrolase 3	1.305	0.0957	enzyme	79852	8034974
RAB15	RAB15, member RAS oncogene family	1.304	0.0143	other	376267	7979663
LINC01128	long intergenic non-protein coding RNA 1128	1.304	0.0085	#N/A	#N/A	7896759
FAM71A	family with sequence similarity 71 member A	1.303	0	other	149647	7924163
LRRC38	leucine rich repeat containing 38	1.303	0.00574	other	126755	7912622
LINGO4	leucine rich repeat and Ig domain containing 4	1.303	0.0085	other	339398	7920077
ANXA3	annexin A3	1.303	0.0085	enzyme	306	8095986
FAM20C	family with sequence similarity 20 member C	1.298	0	enzyme	56975	8130993
OR4A47	olfactory receptor family 4 subfamily A member 47	1.297	0.0957	G-protein coupled receptor	403253	7948101
SEPHS2	selenophosphate synthetase 2	1.296	0.0143	enzyme	22928	8000890
CIC	capicua transcriptional repressor	1.296	0.00404	other	23152	8029193
ABCA10	ATP binding cassette subfamily A member 10	1.295	0.0237	transporter	10349	8018006
SLC11A2	solute carrier family 11 member 2	1.295	0.00273	transporter	4891	7963212
MT1HL1	metallothionein 1H-like 1	1.295	0.0377	transcription regulator	359948	7925413
C19orf12	chromosome 19 open reading frame 12	1.293	0	other	83636	8035886
TSC22D2	TSC22 domain family member 2	1.292	0.00273	other	9819	8083324
SMG1P3	SMG1P3, nonsense mediated mRNA decay associated PI3K related kinase pseudogene 3	1.292	0.00404	kinase	23049	8000167
TMEM120B	transmembrane protein 120B	1.291	0.0085	other	144404	7959312
GPX3	glutathione peroxidase 3	1.289	0.00273	enzyme	2878	8109333
SCML1	sex comb on midleg-like 1 (Drosophila)	1.289	0.00574	transcription regulator	6322	8166278
MIR17HG	miR-17-92a-1 cluster host gene	1.288	0	other	407975	7969576
PPP2R1B	protein phosphatase 2 scaffold subunit Abeta	1.287	0.00404	phosphatase	5519	7951614
WHAMM	WAS protein homolog associated with actin, golgi membranes and microtubules	1.286	0.0377	other	123720	7985482
TOB1	transducer of ERBB2, 1	1.286	0.0085	transcription regulator	10140	8016739
CPT1A	carnitine palmitoyltransferase 1A	1.286	0.0957	enzyme	1374	7949971
C3orf35	chromosome 3 open reading frame 35	1.285	0.0377	other	339883	8078605
TNFRSF1B	TNF receptor superfamily member 1B	1.285	0.00574	transmembrane receptor	7133	7897877
DNAJB5	DnaJ heat shock protein family (Hsp40) member B5	1.285	0.0085	other	25822	8154962
USP54	ubiquitin specific peptidase 54	1.283	0.0143	peptidase	159195	7934411
BAIAP2	BAI1 associated protein 2	1.282	0.0143	kinase	10458	8010562
PODXL	podocalyxin like	1.282	0.0377	kinase	5420	8142981
ATXN7L1	ataxin 7 like 1	1.28	0.0957	other	222255	8142104
IDI1	isopentenyl-diphosphate delta isomerase 1	1.279	0.0237	enzyme	3422	7931754
TTLL13P	tubulin tyrosine ligase like 13, pseudogene	1.279	0.0377	enzyme	11057	7985963
DAPK3	death associated protein kinase 3	1.279	0.00574	kinase	1613	8032718
POP1	POP1 homolog, ribonuclease P/MRP subunit	1.276	0.0377	enzyme	10940	8147548
AGPAT2	1-acylglycerol-3-phosphate O-acyltransferase 2	1.275	0	enzyme	10555	8165258
RAB11FIP1	RAB11 family interacting protein 1	1.273	0	other	80223	8150225
PKDCC	protein kinase domain containing, cytoplasmic	1.273	0.0143	kinase	91461	8041582
CMKLR1	chemerin chemokine-like receptor 1	1.273	0.0237	G-protein coupled receptor	1240	7966089
RBM11	RNA binding motif protein 11	1.273	0.0377	other	54033	8067869
PPARGC1B	PPARG coactivator 1 beta	1.273	0.0597	transcription regulator	133522	8109179
ZBTB16	zinc finger and BTB domain containing 16	1.272	0	transcription regulator	7704	7943984
MT1B	metallothionein 1B	1.272	0.00404	other	4490	7995820
SLC25A18	solute carrier family 25 member 18	1.27	0.00404	transporter	83733	8071107
SNORD44	small nucleolar RNA, C/D box 44	1.269	0.0237	other	4653	7922410
SOCS7	suppressor of cytokine signaling 7	1.269	0.00273	other	30837	8006768
LOC100996763/NOTCH2NL	notch 2 N-terminal like	1.269	0.0377	other	100996763|388677	7904702
CHST3	carbohydrate sulfotransferase 3	1.269	0.0377	enzyme	9469	7928291
FAM118A	family with sequence similarity 118 member A	1.269	0.00404	other	55007	8073752
TXNDC11	thioredoxin domain containing 11	1.268	0	enzyme	51061	7999478
FAM134B	family with sequence similarity 134 member B	1.268	0.0377	other	54463	8111136
EPHB4	EPH receptor B4	1.267	0.0957	kinase	2050	8141625
TNFRSF1A	TNF receptor superfamily member 1A	1.265	0	transmembrane receptor	7132	7960518
SLC16A10	solute carrier family 16 member 10	1.261	0	transporter	117247	8121515
CLCN5	chloride voltage-gated channel 5	1.261	0.0143	ion channel	1184	8167603
ITPR3	inositol 1,4,5-trisphosphate receptor type 3	1.261	0.0597	ion channel	3710	8118734
NPC1	NPC intracellular cholesterol transporter 1	1.26	0.0237	transporter	4864	8022531
FABP7	fatty acid binding protein 7	1.26	0.0957	transporter	2173	8121784
MCCD1	mitochondrial coiled-coil domain 1	1.26	0.0957	other	401250	8179246
H3F3A/H3F3B	H3 histone, family 3A	1.258	0.0597	other	3020|3021	8018439
SMPDL3A	sphingomyelin phosphodiesterase acid like 3A	1.258	0.0597	enzyme	10924	8121794
CDS2	CDP-diacylglycerol synthase 2	1.258	0.0957	enzyme	8760	8060772
SMG1P5	SMG1P5, nonsense mediated mRNA decay associated PI3K related kinase pseudogene 5	1.257	0.00273	kinase	5595	8000834
ADAM15	ADAM metallopeptidase domain 15	1.256	0.00574	peptidase	8751	7905881
KLF13	Kruppel like factor 13	1.254	0.00574	transcription regulator	51621	7982326
ATXN7L2	ataxin 7 like 2	1.254	0.0957	other	127002	7903676
STXBP1	syntaxin binding protein 1	1.253	0.0597	transporter	6812	8158059
TLE3	transducin like enhancer of split 3	1.252	0.0237	other	7090	7990033
ZNF189	zinc finger protein 189	1.252	0.00404	transcription regulator	7743	8156935
C17orf82	chromosome 17 open reading frame 82	1.251	0.0143	other	388407	8008980
BACH1	BTB domain and CNC homolog 1	1.25	0	transcription regulator	571	8068105
RPS2	ribosomal protein S2	1.25	0.0377	other	6187	8041204
MAP3K6	mitogen-activated protein kinase kinase kinase 6	1.25	0.0597	kinase	9064	7914042
KDR	kinase insert domain receptor	1.249	0.0957	kinase	3791	8100393
FAM57A	family with sequence similarity 57 member A	1.248	0.0085	other	79850	8003611
FCN3	ficolin 3	1.247	0.0377	peptidase	8547	7914075
RCN1	reticulocalbin 1	1.247	0.0377	other	5954	7939120
BOLA2/BOLA2B	bolA family member 2	1.246	0.00273	other	440345|728888|23117|100132247	8000651
HES4	hes family bHLH transcription factor 4	1.245	0.0597	other	57801	7911376
TYRL	tyrosinase-like (pseudogene)	1.245	0.0597	transcription regulator	6688	7948085
NUFIP2	NUFIP2, FMR1 interacting protein 2	1.243	0.00574	other	57532	8013908
FMNL2	formin like 2	1.242	0.0237	other	114793	8045736
SLC9B2	solute carrier family 9 member B2	1.242	0.0377	transporter	133308	8102050
PTGDR	prostaglandin D2 receptor	1.242	0.0085	G-protein coupled receptor	5729	7974363
ESYT1	extended synaptotagmin 1	1.241	0.0597	other	23344	7956166
MAFG	MAF bZIP transcription factor G	1.241	0.0957	transcription regulator	4097	8019796
CERK	ceramide kinase	1.238	0.0237	kinase	64781	8076792
COA7	cytochrome c oxidase assembly factor 7 (putative)	1.238	0.00273	kinase	8569	7916219
PDGFA	platelet derived growth factor subunit A	1.237	0.0237	growth factor	5154	8137670
IRF1	interferon regulatory factor 1	1.236	0.0237	transcription regulator	3659	8114010
ABCG1	ATP binding cassette subfamily G member 1	1.236	0.0597	transporter	9619	8068761
PIK3R1	phosphoinositide-3-kinase regulatory subunit 1	1.235	0.0377	kinase	5295	8105778
IL1R1	interleukin 1 receptor type 1	1.234	0.0237	transmembrane receptor	3554	8043995
DLGAP4	DLG associated protein 4	1.234	0.00574	other	22839	8062293
RRAGC	Ras related GTP binding C	1.234	0.0597	enzyme	64121	7915160
ERRFI1	ERBB receptor feedback inhibitor 1	1.234	0.0957	other	54206	7912157
PFKP	phosphofructokinase, platelet	1.234	0.0957	kinase	5214	7925876
CTTNBP2NL	CTTNBP2 N-terminal like	1.233	0.0597	other	55917	7904018
APEX1	apurinic/apyrimidinic endodeoxyribonuclease 1	1.232	0.00273	enzyme	328	7973056
WDR74	WD repeat domain 74	1.232	0.0957	other	54663	7948894
SLC16A12	solute carrier family 16 member 12	1.231	0.0237	transporter	387700	7934936
LOC100132356	uncharacterized LOC100132356	1.23	0.0143	growth factor	2668	8111930
RPS3	ribosomal protein S3	1.229	0.0597	enzyme	6188	7942592
MYO1C	myosin IC	1.228	0.0143	enzyme	4641	8011027
SLC6A8	solute carrier family 6 member 8	1.227	0.0143	transporter	6535	8170662
PDE2A	phosphodiesterase 2A	1.225	0.0597	enzyme	5138	7950162
SYNPR	synaptoporin	1.224	0.0957	transporter	132204	8080855
PKN3	protein kinase N3	1.224	0.0957	kinase	29941	8158380
PLEKHG2	pleckstrin homology and RhoGEF domain containing G2	1.223	0.0597	other	64857	8028656
TMEM191B/TMEM191C	transmembrane protein 191C	1.222	0.0377	ion channel	9127	8071541
OR4X1	olfactory receptor family 4 subfamily X member 1 (gene/pseudogene)	1.222	0.0957	G-protein coupled receptor	390113	7939869
ZFP36L1	ZFP36 ring finger protein like 1	1.221	0.0957	transcription regulator	677	7979813
ASB2	ankyrin repeat and SOCS box containing 2	1.219	0	transcription regulator	51676	7981020
RGS2	regulator of G-protein signaling 2	1.219	0.0957	other	5997	7908409
CD300LG	CD300 molecule like family member g	1.218	0.0085	other	146894	8007537
PPP1R3C	protein phosphatase 1 regulatory subunit 3C	1.218	0.0957	phosphatase	5507	7934997
FAM35DP	family with sequence similarity 35, member A pseudogene	1.216	0.0237	transcription regulator	7581	7927285
POLR2A	RNA polymerase II subunit A	1.216	0.0597	enzyme	5430	8004431
PLEKHF1	pleckstrin homology and FYVE domain containing 1	1.216	0.0597	other	79156	8027398
ZCCHC8	zinc finger CCHC-type containing 8	1.216	0.0957	other	55596	7967287
E2F3	E2F transcription factor 3	1.214	0.0143	transcription regulator	1871	8117128
SLC26A11	solute carrier family 26 member 11	1.214	0.0377	transporter	284129	8010405
POPDC2	popeye domain containing 2	1.214	0.0597	other	64091	8089785
NOP58	NOP58 ribonucleoprotein	1.213	0.0957	enzyme	51602	8047518
IL17RA	interleukin 17 receptor A	1.212	0.0957	transmembrane receptor	23765	8071069
ABCA5	ATP binding cassette subfamily A member 5	1.21	0.0237	transporter	23461	8018038
SH3GL1	SH3 domain containing GRB2 like 1, endophilin A2	1.21	0.0597	other	6455	8032804
KLF3	Kruppel like factor 3	1.21	0.0957	transcription regulator	51274	8094599
S1PR1	sphingosine-1-phosphate receptor 1	1.209	0.0957	G-protein coupled receptor	1901	7903393
MED26	mediator complex subunit 26	1.209	0.0957	transcription regulator	9441	8035187
TMEM55B	transmembrane protein 55B	1.208	0.00273	phosphatase	90809	7977584
JMY	junction mediating and regulatory protein, p53 cofactor	1.208	0.0377	transcription regulator	133746	8106516
BCL2L1	BCL2 like 1	1.207	0.0377	other	598	8065569
IRF2BPL	interferon regulatory factor 2 binding protein like	1.206	0.0143	other	64207	7980338
MT1M	metallothionein 1M	1.203	0	other	4499	7995787
PDE8A	phosphodiesterase 8A	1.202	0.00574	enzyme	5151	7985662
SNORA2A	small nucleolar RNA, H/ACA box 2A	1.202	0.0957	transcription regulator	7421	7962827
TP53INP2	tumor protein p53 inducible nuclear protein 2	1.201	0.0377	other	58476	8062034
AVPI1	arginine vasopressin induced 1	1.201	0.0597	other	60370	7935521
PQLC1	PQ loop repeat containing 1	1.2	0.00574	other	80148	8023914
DUSP10	dual specificity phosphatase 10	-1.2	0.0143	phosphatase	11221	7924450
RASA1	RAS p21 protein activator 1	-1.2	0.0143	transporter	5921	8106784
FAM135A	family with sequence similarity 135 member A	-1.2	0.0143	enzyme	57579	8120552
KPNA5	karyopherin subunit alpha 5	-1.2	0.0143	other	3841	8121632
TMEM209	transmembrane protein 209	-1.2	0.0143	other	84928	8142912
C5orf63	chromosome 5 open reading frame 63	-1.2	0.0237	enzyme	4015	8113796
KMT5B	lysine methyltransferase 5B	-1.2	0.00273	enzyme	51111	7949931
IFT80	intraflagellar transport 80	-1.2	0.0377	other	57560	8091737
TM4SF18	transmembrane 4 L six family member 18	-1.2	0.0597	other	116441	8091402
SIKE1	suppressor of IKBKE 1	-1.2	0.0085	other	80143	7918847
CEP44	centrosomal protein 44	-1.2	0.0085	other	80817	8098348
FBXW7	F-box and WD repeat domain containing 7	-1.2	0.0085	transcription regulator	55294	8103206
DDX60L	DEAD-box helicase 60-like	-1.202	0.0377	other	91351	8103601
CDADC1	cytidine and dCMP deaminase domain containing 1	-1.202	0.00404	kinase	81602	7969096
PCDH9	protocadherin 9	-1.202	0.0597	other	5101	7971922
LRIG2	leucine rich repeats and immunoglobulin like domains 2	-1.202	0.0085	other	9860	7904086
HERC2P9	hect domain and RLD 2 pseudogene 9	-1.202	0.0085	kinase	207	7982154
P2RX6	purinergic receptor P2X 6	-1.202	0.0085	ion channel	9127	8071489
SLC25A40	solute carrier family 25 member 40	-1.203	0.0143	other	55972	8140814
C8orf22	chromosome 8 open reading frame 22	-1.203	0.0143	kinase	3551	8146393
HAUS6	HAUS augmin like complex subunit 6	-1.203	0.0143	other	54801	8160284
TAS2R19	taste 2 receptor member 19	-1.203	0.0237	other	259294	7961287
INO80C	INO80 complex subunit C	-1.203	0.0377	other	147463	8022902
TCAIM	T-cell activation inhibitor, mitochondrial	-1.203	0.00404	other	285343	8079170
KIAA1551	KIAA1551	-1.203	0.00574	other	55196	7954711
SRSF5	serine and arginine rich splicing factor 5	-1.203	0.00574	other	6430	7975368
FBXL20	F-box and leucine rich repeat protein 20	-1.203	0.00574	other	84961	8014825
SMG8	SMG8, nonsense mediated mRNA decay factor	-1.203	0.0085	enzyme	55181	8008795
ZMYND8	zinc finger MYND-type containing 8	-1.203	0.0085	transcription regulator	23613	8066786
FAM172A	family with sequence similarity 172 member A	-1.205	0.0143	transcription regulator	83989	8113083
ERCC6L2	ERCC excision repair 6 like 2	-1.205	0.0143	enzyme	375748	8156601
B3GLCT	beta 3-glucosyltransferase	-1.205	0.0237	transcription regulator	3651	7968370
LOC100128288	uncharacterized LOC100128288	-1.205	0.0237	other	5187	8012464
CCDC141	coiled-coil domain containing 141	-1.205	0.0237	other	285025	8057377
AP5M1	adaptor related protein complex 5 mu 1 subunit	-1.205	0.00404	other	55745	7974566
TM6SF1	transmembrane 6 superfamily member 1	-1.205	0.00404	other	53346	7985493
LRRC37BP1	leucine rich repeat containing 37B pseudogene 1	-1.205	0.00574	other	147172	8006170
ZNF658	zinc finger protein 658	-1.205	0.00574	other	26149	8161326
USP41	ubiquitin specific peptidase 41	-1.206	0.0237	other	373856	8074606
GK5	glycerol kinase 5 (putative)	-1.206	0.00273	kinase	256356	8091120
AK9	adenylate kinase 9	-1.206	0.00273	kinase	221264	8128795
MEOX2	mesenchyme homeobox 2	-1.206	0.0597	transcription regulator	4223	8138353
PARG	poly(ADP-ribose) glycohydrolase	-1.206	0.0085	enzyme	8505	7933561
ERCC4	ERCC excision repair 4, endonuclease catalytic subunit	-1.208	0.0237	enzyme	2072	7993298
PLCB4	phospholipase C beta 4	-1.208	0.0237	enzyme	5332	8060897
ZNF618	zinc finger protein 618	-1.208	0.0237	other	114991	8157381
GOLPH3L	golgi phosphoprotein 3 like	-1.208	0.00574	other	55204	7919780
KIAA0586	KIAA0586	-1.208	0.00574	other	9786	7974653
DMXL2	Dmx like 2	-1.208	0.0597	other	23312	7988789
ZNF248	zinc finger protein 248	-1.208	0.0085	other	57209	7933092
TMEM220	transmembrane protein 220	-1.209	0	other	388335	8012830
ARHGAP19	Rho GTPase activating protein 19	-1.209	0.0237	other	84986	7935403
ELMOD2	ELMO domain containing 2	-1.209	0.0377	other	255520	8097529
P2RY8	purinergic receptor P2Y8	-1.209	0.0377	G-protein coupled receptor	286530	8177026
APPL2	adaptor protein, phosphotyrosine interacting with PH domain and leucine zipper 2	-1.209	0.00574	other	55198	7966003
ARL17A/ARL17B	ADP ribosylation factor like GTPase 17A	-1.209	0.00574	other	51326|100506084	8016300
DDR2	discoidin domain receptor tyrosine kinase 2	-1.209	0.0597	kinase	4921	7906900
NCAPD2	non-SMC condensin I complex subunit D2	-1.209	0.0085	other	9918	7953351
METTL4	methyltransferase like 4	-1.209	0.0085	other	54877	8022009
TTC14	tetratricopeptide repeat domain 14	-1.209	0.0085	other	151613	8084128
ANKRD26	ankyrin repeat domain 26	-1.211	0.00574	transcription regulator	22852	7932637
BCO2	beta-carotene oxygenase 2	-1.211	0.00574	enzyme	83875	7943867
BOLL	boule homolog, RNA binding protein	-1.211	0.00574	translation regulator	66037	8058075
LTBP1	latent transforming growth factor beta binding protein 1	-1.211	0.0085	other	4052	8041383
CCDC66	coiled-coil domain containing 66	-1.212	0.0143	other	285331	8080621
ISOC1	isochorismatase domain containing 1	-1.212	0.0143	enzyme	51015	8107814
REEP2	receptor accessory protein 2	-1.212	0.0143	other	51308	8108359
SLC2A12	solute carrier family 2 member 12	-1.212	0.0237	transporter	154091	8129666
MX2	MX dynamin like GTPase 2	-1.212	0.0377	enzyme	4600	8068697
ENC1	ectodermal-neural cortex 1	-1.212	0.0377	peptidase	8507	8112615
HERC3	HECT and RLD domain containing E3 ubiquitin protein ligase 3	-1.212	0.00404	enzyme	8916	8096385
PXT1	peroxisomal, testis specific 1	-1.212	0.0597	kinase	6732	8126007
TMEM57	transmembrane protein 57	-1.212	0.0085	other	55219	7899018
STEAP1B	STEAP family member 1B	-1.212	0.0957	other	256227	8138527
RPGRIP1L	RPGRIP1 like	-1.214	0.0143	other	23322	8001423
TEX12	testis expressed 12	-1.214	0.0237	other	56158	7943859
MAMDC2	MAM domain containing 2	-1.214	0.0377	other	256691	8155754
TMCC3	transmembrane and coiled-coil domain family 3	-1.214	0.00574	other	57458	7965510
DNAJC28	DnaJ heat shock protein family (Hsp40) member C28	-1.215	0.0237	other	54943	8070097
KIAA1462	KIAA1462	-1.215	0.00404	other	57608	7932826
ZNF740	zinc finger protein 740	-1.215	0.00404	other	283337	7955721
DCP2	decapping mRNA 2	-1.215	0.00404	enzyme	167227	8107356
METTL25	methyltransferase like 25	-1.217	0	other	84190	7957404
CASP8AP2	caspase 8 associated protein 2	-1.217	0.0237	transcription regulator	9994	8121118
FAP	fibroblast activation protein alpha	-1.217	0.0377	peptidase	2191	8056257
ADH1C	alcohol dehydrogenase 1C (class I), gamma polypeptide	-1.217	0.0377	enzyme	126	8101893
VRK1	vaccinia related kinase 1	-1.217	0.00574	kinase	7443	7976621
ALG11	ALG11, alpha-1,2-mannosyltransferase	-1.217	0.0085	other	440138	7969228
RAP2A	RAP2A, member of RAS oncogene family	-1.218	0.0143	enzyme	5911	7969693
PRMT2	protein arginine methyltransferase 2	-1.218	0.0143	enzyme	3275	8069450
TFIP11	tuftelin interacting protein 11	-1.218	0.0143	other	24144	8075089
MIR99AHG	mir-99a-let-7c cluster host gene	-1.218	0.00404	other	54033	8067932
TCF4	transcription factor 4	-1.218	0.0085	transcription regulator	6925	8023415
ZNF445	zinc finger protein 445	-1.218	0.0085	transcription regulator	353274	8086482
FLJ34503	uncharacterized FLJ34503	-1.22	0.0377	transporter	117247	8121569
C15orf52	chromosome 15 open reading frame 52	-1.22	0.00404	other	388115	7987511
KANSL1L	KAT8 regulatory NSL complex subunit 1 like	-1.22	0.00404	other	151050	8058570
FAM179B	family with sequence similarity 179 member B	-1.22	0.00574	other	23116	7974125
USP40	ubiquitin specific peptidase 40	-1.22	0.0085	peptidase	55230	8059801
ZNF273	zinc finger protein 273	-1.221	0.0237	other	10793	8133062
SAMD9L	sterile alpha motif domain containing 9 like	-1.221	0.0237	other	219285	8140971
ZNF20	zinc finger protein 20	-1.221	0.0377	other	7568	8034334
RBL1	RB transcriptional corepressor like 1	-1.221	0.00404	transcription regulator	5933	8066136
TIA1	TIA1 cytotoxic granule-associated RNA binding protein	-1.221	0.00574	other	7072	8052845
SOX7	SRY-box 7	-1.221	0.0085	transcription regulator	83595	8149289
FIGF	c-fos induced growth factor	-1.221	0.0085	growth factor	2277	8171427
LMOD1	leiomodin 1	-1.222	0.0143	other	25802	7923386
LINC00909	long intergenic non-protein coding RNA 909	-1.222	0.00404	transporter	596	8023868
DBP	D-box binding PAR bZIP transcription factor	-1.222	0.00574	transcription regulator	1628	8038117
NAALAD2	N-acetylated alpha-linked acidic dipeptidase 2	-1.222	0.0085	peptidase	10003	7943051
GBP1	guanylate binding protein 1	-1.224	0.0143	enzyme	2633	7917516
TESPA1	thymocyte expressed, positive selection associated 1	-1.224	0.0143	other	9840	7963851
DHX35	DEAH-box helicase 35	-1.224	0.00273	enzyme	60625	8062576
PREX2	phosphatidylinositol-3,4,5-trisphosphate dependent Rac exchange factor 2	-1.224	0.00273	other	80243	8146794
IFI44	interferon induced protein 44	-1.224	0.0377	other	10561	7902553
CCDC146	coiled-coil domain containing 146	-1.224	0.00574	other	57639	8133770
HERC6	HECT and RLD domain containing E3 ubiquitin protein ligase family member 6	-1.224	0.0085	enzyme	55008	8096335
CLEC2D	C-type lectin domain family 2 member D	-1.225	0.0237	transmembrane receptor	29121	7953878
RNF150	ring finger protein 150	-1.225	0.00273	peptidase	57484	8102938
DNM1P46	dynamin 1 pseudogene 46	-1.225	0.0377	other	23766	7991512
KLHL31	kelch like family member 31	-1.225	0.00574	other	401265	8127177
H6PD	hexose-6-phosphate dehydrogenase/glucose 1-dehydrogenase	-1.225	0.0085	enzyme	9563	7897441
DAAM1	dishevelled associated activator of morphogenesis 1	-1.225	0.0085	other	23002	7974697
SLC38A3	solute carrier family 38 member 3	-1.227	0.0143	transporter	10991	8079931
FANCM	Fanconi anemia complementation group M	-1.227	0.0237	enzyme	57697	7974166
ASPN	asporin	-1.227	0.0377	other	54829	8162394
CTAGE5	CTAGE family member 5, ER export factor	-1.227	0.00404	other	0	7974090
ARHGAP24	Rho GTPase activating protein 24	-1.227	0.00574	other	83478	8096160
ZNF658B	zinc finger protein 658B (pseudogene)	-1.227	0.00574	other	26149	8161346
ZNF443	zinc finger protein 443	-1.227	0.0957	transcription regulator	10224	8034393
ZHX3	zinc fingers and homeoboxes 3	-1.229	0	transcription regulator	23051	8066279
EMCN	endomucin	-1.229	0.0377	other	51705	8101957
CMAS	cytidine monophosphate N-acetylneuraminic acid synthetase	-1.229	0.00404	enzyme	55907	7954407
TRIM52	tripartite motif containing 52	-1.229	0.00574	other	84851	8116534
HLF	HLF, PAR bZIP transcription factor	-1.229	0.0085	transcription regulator	3131	8008588
ANKAR	ankyrin and armadillo repeat containing	-1.229	0.0085	transcription regulator	150709	8047006
MOCS2	molybdenum cofactor synthesis 2	-1.229	0.0085	enzyme	4338	8112020
OFD1	OFD1, centriole and centriolar satellite protein	-1.229	0.0085	other	8481	8166104
SUGT1P1	SGT1 homolog, MIS12 kinetochore complex assembly cochaperone pseudogene 1	-1.23	0.0143	transporter	360	8160712
ZKSCAN2	zinc finger with KRAB and SCAN domains 2	-1.23	0.00404	transcription regulator	342357	8000399
BBS4	Bardet-Biedl syndrome 4	-1.23	0.00574	other	585	7984686
LOC105371030	uncharacterized LOC105371030	-1.23	0.0597	transcription regulator	4205	7986527
FZD4	frizzled class receptor 4	-1.23	0.0085	G-protein coupled receptor	8322	7950885
SLC35A1	solute carrier family 35 member A1	-1.23	0.0085	transporter	10559	8121031
ZNF252P	zinc finger protein 252, pseudogene	-1.232	0	other	286101	8153935
SNAPC1	small nuclear RNA activating complex polypeptide 1	-1.232	0.0143	other	6617	7974870
SLC38A9	solute carrier family 38 member 9	-1.232	0.0237	transporter	153129	8112121
ZC3H6	zinc finger CCCH-type containing 6	-1.232	0.00404	other	376940	8044450
ESR1	estrogen receptor 1	-1.232	0.00404	ligand-dependent nuclear receptor	2099	8122843
SLC20A2	solute carrier family 20 member 2	-1.232	0.00574	transporter	6575	8150537
SMAD1	SMAD family member 1	-1.233	0.0143	transcription regulator	4086	8097657
KBTBD2	kelch repeat and BTB domain containing 2	-1.233	0.0143	other	25948	8138922
ZNF33A	zinc finger protein 33A	-1.233	0.0085	transcription regulator	7581	7927062
ABLIM3	actin binding LIM protein family member 3	-1.235	0.0143	other	22885	8109093
SLC18B1	solute carrier family 18 member B1	-1.235	0.0143	other	116843	8129649
BCAS2	breast carcinoma amplified sequence 2	-1.235	0.0237	other	10286	7918759
PFKFB1	6-phosphofructo-2-kinase/fructose-2,6-biphosphatase 1	-1.235	0.00404	kinase	5207	8173120
C1QTNF3	C1q and tumor necrosis factor related protein 3	-1.236	0.0143	other	114899	8111443
FAM111A	family with sequence similarity 111 member A	-1.236	0.00574	other	63901	7940153
CYP2R1	cytochrome P450 family 2 subfamily R member 1	-1.238	0.0143	enzyme	120227	7946742
MMS22L	MMS22 like, DNA repair protein	-1.238	0.0237	other	253714	8128329
BMT2	base methyltransferase of 25S rRNA 2 homolog	-1.238	0.00404	other	154743	8142415
KLRG1	killer cell lectin like receptor G1	-1.238	0.00574	other	10219	7953835
IFT20	intraflagellar transport 20	-1.238	0.0597	other	90410	8013581
TMEM87B	transmembrane protein 87B	-1.238	0.0085	other	84910	8044417
UPF3B	UPF3 regulator of nonsense transcripts homolog B (yeast)	-1.239	0.0143	transporter	65109	8174717
WLS	wntless Wnt ligand secretion mediator	-1.239	0.00404	other	79971	7916862
TPCN1	two pore segment channel 1	-1.239	0.00404	ion channel	53373	7958960
HFM1	HFM1, ATP dependent DNA helicase homolog	-1.239	0.00574	other	164045	7917612
ZNF33B	zinc finger protein 33B	-1.239	0.0085	transcription regulator	7582	7933139
FAM173B	family with sequence similarity 173 member B	-1.239	0.0085	other	134145	8110966
MRE11A	MRE11 homolog A, double strand break repair nuclease	-1.241	0.0143	other	0	7951046
ZNF100	zinc finger protein 100	-1.241	0.0143	other	163227	8035808
AHSA2	AHA1, activator of heat shock 90kDa protein ATPase homolog 2 (yeast)	-1.241	0.0143	other	130872	8042195
RAB30	RAB30, member RAS oncogene family	-1.241	0.0237	enzyme	27314	7950743
SHISA2	shisa family member 2	-1.241	0.0377	other	387914	7970676
CEP85	centrosomal protein 85	-1.241	0.00404	other	64793	7899134
VSIG10	V-set and immunoglobulin domain containing 10	-1.241	0.00404	other	54621	7966839
HIST1H1E	histone cluster 1, H1e	-1.241	0.0085	other	3008	8117377
INSIG2	insulin induced gene 2	-1.242	0	other	51141	8044766
GLIPR1L2	GLI pathogenesis-related 1 like 2	-1.242	0.0143	other	144321	7957253
HMGCLL1	3-hydroxymethyl-3-methylglutaryl-CoA lyase like 1	-1.242	0.0143	enzyme	54511	8127180
GNG11	G protein subunit gamma 11	-1.242	0.0143	enzyme	2791	8134257
ZNF717	zinc finger protein 717	-1.242	0.0237	other	100131827	8088911
MSS51	MSS51 mitochondrial translational activator	-1.242	0.00404	enzyme	118490	7934384
SEMA3C	semaphorin 3C	-1.242	0.0085	other	10512	8140534
MPHOSPH9	M-phase phosphoprotein 9	-1.244	0	other	10198	7967386
TRIM7	tripartite motif containing 7	-1.244	0	other	81786	8116504
SPATS2	spermatogenesis associated serine rich 2	-1.244	0.0143	other	65244	7955217
ADAM22	ADAM metallopeptidase domain 22	-1.244	0.00404	other	0	8133983
ZFP3	ZFP3 zinc finger protein	-1.244	0.0085	other	124961	8004081
FGFBP2	fibroblast growth factor binding protein 2	-1.244	0.0085	other	83888	8099471
FAM45A	family with sequence similarity 45 member A	-1.244	0.0085	other	404636	8169928
ZNF383	zinc finger protein 383	-1.245	0.00404	other	163087	8028227
BBS9	Bardet-Biedl syndrome 9	-1.245	0.0085	other	27241	8132218
KAT6B	lysine acetyltransferase 6B	-1.247	0	enzyme	23522	7928491
ITGB6	integrin subunit beta 6	-1.247	0	other	3694	8056184
ADGRL2	adhesion G protein-coupled receptor L2	-1.247	0.0143	G-protein coupled receptor	23266	7902565
IFI44L	interferon induced protein 44 like	-1.247	0.0237	other	10964	7902541
CEP162	centrosomal protein 162	-1.247	0.0237	other	22832	8127903
CPEB3	cytoplasmic polyadenylation element binding protein 3	-1.247	0.00404	translation regulator	22849	7935011
COLGALT2	collagen beta(1-O)galactosyltransferase 2	-1.247	0.0085	enzyme	23127	7922807
SPOPL	speckle type BTB/POZ protein like	-1.247	0.0085	other	339745	8045514
MCC	mutated in colorectal cancers	-1.247	0.0085	other	4163	8113551
ARHGEF37	Rho guanine nucleotide exchange factor 37	-1.248	0.00404	other	389337	8109161
AP3M2	adaptor related protein complex 3 mu 2 subunit	-1.248	0.00574	transporter	10947	8146159
NIPAL3	NIPA like domain containing 3	-1.25	0.0085	other	57185	7898939
GNPDA2	glucosamine-6-phosphate deaminase 2	-1.252	0.0143	enzyme	132789	8100085
SGPL1	sphingosine-1-phosphate lyase 1	-1.252	0.00273	enzyme	8879	7928171
ZBTB41	zinc finger and BTB domain containing 41	-1.252	0.00404	other	360023	7923119
TAS2R31	taste 2 receptor member 31	-1.252	0.00574	G-protein coupled receptor	259290	7961291
KLHL3	kelch like family member 3	-1.253	0.0237	other	26249	8114300
C22orf46	chromosome 22 open reading frame 46	-1.253	0.00404	other	79640	8073470
PTPN4	protein tyrosine phosphatase, non-receptor type 4	-1.253	0.0085	phosphatase	5775	8044849
MTMR4	myotubularin related protein 4	-1.255	0.00273	phosphatase	9110	8017019
ZFP14	ZFP14 zinc finger protein	-1.255	0.0377	other	57677	8036304
KIAA0408	KIAA0408	-1.255	0.00574	other	9729	8129392
OLFML1	olfactomedin like 1	-1.256	0.0237	other	283298	7938225
DACH1	dachshund family transcription factor 1	-1.256	0.00574	transcription regulator	1602	7971950
TTLL7	tubulin tyrosine ligase like 7	-1.256	0.0085	enzyme	79739	7917199
PRPH2	peripherin 2	-1.258	0	transmembrane receptor	5961	8126436
NFE2L2	nuclear factor, erythroid 2 like 2	-1.258	0.0143	transcription regulator	4780	8056983
ERMP1	endoplasmic reticulum metallopeptidase 1	-1.258	0.0143	other	79956	8159992
LAMA4	laminin subunit alpha 4	-1.258	0.0237	enzyme	3910	8128991
ERMARD	ER membrane associated RNA degradation	-1.258	0.00404	other	55780	8123467
GUSBP11	glucuronidase, beta pseudogene 11	-1.258	0.0085	other	4671	8112491
MAGI1	membrane associated guanylate kinase, WW and PDZ domain containing 1	-1.259	0	kinase	9223	8088602
SLC38A4	solute carrier family 38 member 4	-1.259	0.0143	transporter	55089	7962559
ZNF471	zinc finger protein 471	-1.259	0.00404	other	57573	8031650
FAM65B	family with sequence similarity 65 member B	-1.259	0.00404	other	9750	8124280
PPIP5K2	diphosphoinositol pentakisphosphate kinase 2	-1.259	0.00574	kinase	23262	8107164
FAM69A	family with sequence similarity 69 member A	-1.261	0	other	388650	7917728
MYLK4	myosin light chain kinase family member 4	-1.261	0.0143	kinase	340156	8123584
NT5C2	5'-nucleotidase, cytosolic II	-1.261	0.00273	phosphatase	22978	7936064
FAM189A2	family with sequence similarity 189 member A2	-1.263	0	other	9413	8155734
PLGLB1/PLGLB2	plasminogen-like B2	-1.263	0.0143	peptidase	5342|5343	8053602
MROH8	maestro heat like repeat family member 8	-1.263	0.00574	other	140699	8066161
ZFHX4	zinc finger homeobox 4	-1.263	0.00574	other	79776	8147000
EPHB1	EPH receptor B1	-1.263	0.0085	kinase	2047	8082846
PUS7L	pseudouridylate synthase 7 like	-1.264	0.0143	other	83448	7962427
FOXN2	forkhead box N2	-1.264	0.0143	other	3344	8041902
FBXO4	F-box protein 4	-1.264	0.0143	enzyme	26272	8105111
ACVR2A	activin A receptor type 2A	-1.264	0.00273	kinase	92	8045587
PIK3C2B	phosphatidylinositol-4-phosphate 3-kinase catalytic subunit type 2 beta	-1.264	0.00574	kinase	5287	7923662
SOS1	SOS Ras/Rac guanine nucleotide exchange factor 1	-1.264	0.0085	other	6654	8051670
CARF	calcium responsive transcription factor	-1.266	0.00273	transcription regulator	79800	8047577
CEP170	centrosomal protein 170	-1.266	0.00574	other	9859	7925525
MYH10	myosin, heavy chain 10, non-muscle	-1.266	0.00574	enzyme	4628	8012475
CTXN3	cortexin 3	-1.266	0.0957	other	613212	8107764
IKZF2	IKAROS family zinc finger 2	-1.267	0.00404	transcription regulator	22807	8058670
ADH1A	alcohol dehydrogenase 1A (class I), alpha polypeptide	-1.269	0.0237	enzyme	124	8101874
ATP1B4	ATPase Na+/K+ transporting family member beta 4	-1.269	0.00404	transporter	23439	8169687
TRMT2B	tRNA methyltransferase 2 homolog B	-1.269	0.00404	ion channel	27035	8174005
FAM102B	family with sequence similarity 102 member B	-1.269	0.0597	other	284611	7903507
PRKACB	protein kinase cAMP-activated catalytic subunit beta	-1.271	0.0143	kinase	5567	7902594
N6AMT1	N-6 adenine-specific DNA methyltransferase 1 (putative)	-1.271	0.00404	enzyme	29104	8069700
POLD3	DNA polymerase delta 3, accessory subunit	-1.271	0.00574	transcription regulator	10714	7942520
CNPY1	canopy FGF signaling regulator 1	-1.272	0.0143	other	285888	8144072
PDZD2	PDZ domain containing 2	-1.272	0.00273	other	23037	8104693
GUSBP1	glucuronidase, beta pseudogene 1	-1.274	0.00273	G-protein coupled receptor	286530	8177669
SLC35A5	solute carrier family 35 member A5	-1.274	0.0085	transporter	55032	8081667
THRB	thyroid hormone receptor beta	-1.277	0	ligand-dependent nuclear receptor	7068	8085797
TLE1	transducin like enhancer of split 1	-1.277	0.00404	transcription regulator	7088	8161919
ERG	ERG, ETS transcription factor	-1.277	0.00574	transcription regulator	2078	8070297
OR8K5	olfactory receptor family 8 subfamily K member 5	-1.279	0.0957	other	219453	7948121
LRRC37B	leucine rich repeat containing 37B	-1.28	0.0237	other	114659	8006336
TYRP1	tyrosinase related protein 1	-1.28	0.0377	enzyme	7306	8154367
USF3	upstream transcription factor family member 3	-1.28	0.00404	other	205717	8089647
NDRG3	NDRG family member 3	-1.282	0	other	57446	8066051
ANKRD29	ankyrin repeat domain 29	-1.282	0.0237	other	147463	8022559
GNAL	G protein subunit alpha L	-1.284	0.0085	enzyme	2774	8020164
FILIP1L	filamin A interacting protein 1 like	-1.285	0	other	11259	8089112
TAS2R13	taste 2 receptor member 13	-1.285	0.0143	G-protein coupled receptor	50838	7961275
DLL4	delta like canonical Notch ligand 4	-1.285	0.0143	other	54567	7982854
PLXNC1	plexin C1	-1.285	0.0085	transmembrane receptor	10154	7957570
AVIL	advillin	-1.285	0.0085	other	10677	7964555
PDIK1L	PDLIM1 interacting kinase 1 like	-1.287	0	kinase	149420	7899087
DDX58	DEXD/H-box helicase 58	-1.287	0.00404	enzyme	23586	8160559
ANGPT1	angiopoietin 1	-1.289	0.00273	growth factor	284	8152297
DIXDC1	DIX domain containing 1	-1.289	0.00404	other	85458	7943803
PRPF39	pre-mRNA processing factor 39	-1.289	0.00404	other	55015	7974146
PI15	peptidase inhibitor 15	-1.29	0.0237	other	51050	8146957
ALG10	ALG10, alpha-1,2-glucosyltransferase	-1.29	0.00404	enzyme	84920	7954789
CFAP69	cilia and flagella associated protein 69	-1.29	0.00574	other	79846	8134051
CC2D2A	coiled-coil and C2 domain containing 2A	-1.292	0.0143	other	57545	8094190
CTDSP2	CTD small phosphatase 2	-1.294	0	phosphatase	10106	7964579
AADAT	aminoadipate aminotransferase	-1.294	0	enzyme	51166	8103706
ARHGAP28	Rho GTPase activating protein 28	-1.294	0.0237	other	79822	8019964
PPM1K	protein phosphatase, Mg2+/Mn2+ dependent 1K	-1.295	0.00273	phosphatase	152926	8101701
ICK	intestinal cell (MAK-like) kinase	-1.295	0.00273	kinase	22858	8127109
ZMYM1	zinc finger MYM-type containing 1	-1.295	0.00574	other	79830	7899943
MYLIP	myosin regulatory light chain interacting protein	-1.295	0.0085	enzyme	29116	8117020
SH3BP5L	SH3 binding domain protein 5 like	-1.297	0	other	80851	7925763
SIM1	single-minded family bHLH transcription factor 1	-1.299	0	transcription regulator	6492	8128459
TOB2	transducer of ERBB2, 2	-1.299	0.00273	other	10766	8076331
ANKRD36B	ankyrin repeat domain 36B	-1.299	0.00574	other	57730	8054054
KIT	KIT proto-oncogene receptor tyrosine kinase	-1.299	0.0085	transmembrane receptor	3815	8095110
BTN3A2	butyrophilin subfamily 3 member A2	-1.299	0.0085	other	11118	8117435
FAT4	FAT atypical cadherin 4	-1.3	0.0085	other	79633	8097288
KY	kyphoscoliosis peptidase	-1.302	0.0143	other	339855	8090872
ANKRD36C	ankyrin repeat domain 36C	-1.302	0.00574	other	400986	8053834
ASB15	ankyrin repeat and SOCS box containing 15	-1.304	0	transcription regulator	142685	8135804
LRRC66	leucine rich repeat containing 66	-1.304	0.0143	other	339977	8100312
LOC151121	uncharacterized LOC151121	-1.304	0.0237	kinase	10746	8055139
TRA2A	transformer 2 alpha homolog	-1.304	0.00273	other	29896	8138592
FMO2	flavin containing monooxygenase 2	-1.304	0.00574	enzyme	2327	7907271
METTL24	methyltransferase like 24	-1.304	0.0597	other	728464	8128837
GEN1	GEN1, Holliday junction 5' flap endonuclease	-1.304	0.0085	enzyme	348654	8040440
FLRT3	fibronectin leucine rich transmembrane protein 3	-1.304	0.0957	other	23767	8065071
DUSP27	dual specificity phosphatase 27 (putative)	-1.305	0	phosphatase	92235	7907053
STARD9	StAR related lipid transfer domain containing 9	-1.305	0.0143	other	57519	7983143
ACVR1	activin A receptor type 1	-1.305	0.00273	kinase	90	8056005
ZNRD1ASP	zinc ribbon domain containing 1 antisense, pseudogene	-1.307	0.00273	G-protein coupled receptor	286530	8178324
ZDBF2	zinc finger DBF-type containing 2	-1.307	0.00574	other	57683	8047784
RSRP1	arginine and serine rich protein 1	-1.309	0.00574	other	57035	7913824
ATXN3L	ataxin 3 like	-1.311	0.0143	peptidase	92552	8171348
FAM214A	family with sequence similarity 214 member A	-1.311	0.00404	other	56204	7988970
JAK2	Janus kinase 2	-1.312	0	kinase	3717	8154178
PDE1A	phosphodiesterase 1A	-1.314	0.0237	enzyme	5136	8057486
LRRN1	leucine rich repeat neuronal 1	-1.314	0.0237	other	57633	8077366
PHACTR2	phosphatase and actin regulator 2	-1.316	0	other	9749	8122426
PHKG1	phosphorylase kinase catalytic subunit gamma 1	-1.316	0.00273	kinase	5260	8139746
RFTN2	raftlin family member 2	-1.316	0.0085	other	130132	8058063
TAOK2	TAO kinase 2	-1.319	0	kinase	9344	7994692
MUM1L1	MUM1 like 1	-1.319	0.00273	other	139221	8169145
CNTNAP3P2	contactin associated protein-like 3 pseudogene 2	-1.319	0.00404	other	25822	8155460
EYA1	EYA transcriptional coactivator and phosphatase 1	-1.319	0.00574	phosphatase	2138	8151310
NRN1	neuritin 1	-1.319	0.0085	other	51299	8123739
CDCA7L	cell division cycle associated 7 like	-1.319	0.0085	other	55536	8138489
MKKS	McKusick-Kaufman syndrome	-1.321	0.00404	other	8195	8064967
MYOG	myogenin (myogenic factor 4)	-1.321	0.00574	transcription regulator	4656	7923528
ADAM20P1	ADAM metallopeptidase domain 20 pseudogene 1	-1.323	0.0143	transcription regulator	677	7979925
IL33	interleukin 33	-1.323	0.0143	cytokine	90865	8154295
FRK	fyn related Src family tyrosine kinase	-1.326	0.0143	kinase	2444	8129071
SLC46A3	solute carrier family 46 member 3	-1.326	0.00273	other	283537	7970793
TRIM45	tripartite motif containing 45	-1.328	0	other	80263	7918925
CNNM4	cyclin and CBS domain divalent metal cation transport mediator 4	-1.328	0	transporter	26504	8043657
KIAA1107	KIAA1107	-1.328	0.00404	other	23285	7902977
C9orf3	chromosome 9 open reading frame 3	-1.328	0.0085	peptidase	84909	8156571
GALNT15	polypeptide N-acetylgalactosaminyltransferase 15	-1.33	0	enzyme	117248	8078155
ATP2C1	ATPase secretory pathway Ca2+ transporting 1	-1.332	0	transporter	27032	8082607
IDH1	isocitrate dehydrogenase (NADP(+)) 1, cytosolic	-1.333	0	enzyme	3417	8058552
BTN3A1	butyrophilin subfamily 3 member A1	-1.333	0	other	11119	8117458
SEC16B	SEC16 homolog B, endoplasmic reticulum export factor	-1.333	0.00404	other	89866	7922550
RHOJ	ras homolog family member J	-1.333	0.00404	enzyme	57381	7974902
PER3	period circadian clock 3	-1.333	0.00574	other	8863	7897378
DYRK2	dual specificity tyrosine phosphorylation regulated kinase 2	-1.337	0.00404	kinase	8445	7956930
ZNF705A	zinc finger protein 705A	-1.337	0.0597	other	440077	7953733
C1QTNF9B	C1q and tumor necrosis factor related protein 9B	-1.339	0.00574	other	387911	7970595
C5orf51	chromosome 5 open reading frame 51	-1.339	0.00574	other	285636	8105104
GSAP	gamma-secretase activating protein	-1.342	0	peptidase	54103	8140468
PDP1	pyruvate dehyrogenase phosphatase catalytic subunit 1	-1.344	0	phosphatase	54704	8147344
KDM4A	lysine demethylase 4A	-1.346	0	transcription regulator	9682	7900833
RSPO3	R-spondin 3	-1.346	0.00404	kinase	84870	8121916
BMP5	bone morphogenetic protein 5	-1.346	0.00404	growth factor	653	8127193
IFT81	intraflagellar transport 81	-1.348	0.00404	other	28981	7958620
CNTNAP3	contactin associated protein-like 3	-1.351	0.00273	other	79937	8161288
STARD7	StAR related lipid transfer domain containing 7	-1.355	0	other	56910	8053890
SPX	spexin hormone	-1.355	0.00404	other	80763	7954398
GLCCI1	glucocorticoid induced 1	-1.359	0.0085	other	113263	8131496
MCTP1	multiple C2 and transmembrane domain containing 1	-1.361	0.0377	other	79772	8113130
LXN	latexin	-1.362	0.00404	other	56925	8091715
TP53INP1	tumor protein p53 inducible nuclear protein 1	-1.366	0.00404	other	94241	8151890
NRG1	neuregulin 1	-1.368	0.0377	growth factor	3084	8145766
ARRDC2	arrestin domain containing 2	-1.37	0.0237	other	27106	8026915
TET1	tet methylcytosine dioxygenase 1	-1.37	0.00273	enzyme	80312	7927876
FAXDC2	fatty acid hydroxylase domain containing 2	-1.37	0.00273	other	10826	8115397
NAIP	NLR family apoptosis inhibitory protein	-1.374	0.0143	other	4671	8112478
TCEANC	transcription elongation factor A N-terminal and central domain containing	-1.374	0.00273	other	170082	8166096
ANKRD20A8P	ankyrin repeat domain 20 family member A8, pseudogene	-1.374	0.00404	other	25822	8155591
B3GALT1	beta-1,3-galactosyltransferase 1	-1.374	0.0085	enzyme	8708	8046078
MKL2	MKL1/myocardin like 2	-1.381	0	transcription regulator	57496	7993310
ASB18	ankyrin repeat and SOCS box containing 18	-1.383	0.00404	other	401036	8059868
HMCN1	hemicentin 1	-1.385	0.0085	other	83872	7908204
XPO4	exportin 4	-1.389	0.00273	transporter	64328	7970473
C14orf28	chromosome 14 open reading frame 28	-1.391	0.00404	other	122525	7974117
RHOBTB1	Rho related BTB domain containing 1	-1.393	0	enzyme	9886	7933821
CCDC88C	coiled-coil domain containing 88C	-1.393	0.0143	other	440193	7980828
SAMD13	sterile alpha motif domain containing 13	-1.395	0	other	148418	7902617
PLOD2	procollagen-lysine,2-oxoglutarate 5-dioxygenase 2	-1.395	0.00574	enzyme	5352	8091283
DET1	de-etiolated homolog 1 (Arabidopsis)	-1.397	0	other	55070	7991214
PKD1L1	polycystin 1 like 1, transient receptor potential channel interacting	-1.403	0.00273	ion channel	168507	8139534
C1QTNF9	C1q and tumor necrosis factor related protein 9	-1.406	0.0237	other	338872	7968052
NR3C2	nuclear receptor subfamily 3 group C member 2	-1.41	0	ligand-dependent nuclear receptor	4306	8103094
NR1D2	nuclear receptor subfamily 1 group D member 2	-1.412	0	ligand-dependent nuclear receptor	9975	8078272
SLC12A2	solute carrier family 12 member 2	-1.433	0	transporter	6558	8107769
ARHGAP18	Rho GTPase activating protein 18	-1.437	0	other	93663	8129458
FLRT2	fibronectin leucine rich transmembrane protein 2	-1.453	0.00574	other	23768	7976073
FAM46C	family with sequence similarity 46 member C	-1.458	0	other	54855	7904361
CX3CR1	C-X3-C motif chemokine receptor 1	-1.462	0.00574	G-protein coupled receptor	1524	8086344
GAB1	GRB2 associated binding protein 1	-1.468	0	kinase	2549	8097586
LRRTM4	leucine rich repeat transmembrane neuronal 4	-1.471	0	other	80059	8053315
NEDD9	neural precursor cell expressed, developmentally down-regulated 9	-1.504	0.00273	other	4739	8123936
ANKRD20A12P		-1.506	0.00404	other	83998	7919139
KCNJ2	potassium voltage-gated channel subfamily J member 2	-1.508	0.00273	ion channel	3759	8009502
HS3ST5	heparan sulfate-glucosamine 3-sulfotransferase 5	-1.511	0	enzyme	222537	8129062
NPHP1	nephrocystin 1	-1.513	0	other	4867	8054486
SEMA6D	semaphorin 6D	-1.536	0.00273	other	80031	7983527
MYO10	myosin X	-1.538	0	enzyme	4651	8111153
PIK3IP1	phosphoinositide-3-kinase interacting protein 1	-1.541	0	other	113791	8075483
KIAA0922	KIAA0922	-1.56	0	other	23240	8097867
FAM13C	family with sequence similarity 13 member C	-1.575	0	other	220965	7933733
EIF5	eukaryotic translation initiation factor 5	-1.61	0	translation regulator	1983	7977058
HDAC9	histone deacetylase 9	-1.629	0	transcription regulator	9734	8131631
ST6GAL1	ST6 beta-galactoside alpha-2,6-sialyltransferase 1	-1.704	0	enzyme	6480	8084717
ENAM	enamelin	-1.721	0	other	10117	8095535
DENND2C	DENN domain containing 2C	-1.776	0	other	163259	7918768
MSTN	myostatin	-1.976	0	growth factor	2660	8057713
