# Supplementary material for: Acute sprint exercise transcriptome in human skeletal muscle
Source: PLoS One. 2019 Oct 24;14(10):e0223024. doi: 10.1371/journal.pone.0223024 (PMC6812755; doi:10.1371/journal.pone.0223024)
Supplement: S2 Table — (XLSX) [file pone.0223024.s005.xlsx]

## Sheet: Tabel S2
Tabel S2. Canonical pathways as identified by the IPA-analysis from 879 differentially expressed genes in skeletal muscle after sprint exercise in 7 men and 7 women.
Ingenuity Canonical Pathways	-log(p-value)				Ratio	z-score	Molecules
Adipogenesis pathway	5.21	6.16595e-06	1	0.00431617	0.147	NaN	HDAC9,DGKD,DDIT3,TNFRSF1A,SMAD3,FGFR1,FBXW7,CEBPB,NOCT,NR1D2,LPIN1,KAT6B,FZD4,FOXO1,AGPAT2,LPL,KLF3,SMAD1,FZD7
Molecular Mechanisms of Cancer	3.98	0.000104713	2	0.0366495	0.0922	NaN	PRKACB,RAP2A,RAPGEF1,TCF4,SMAD3,PIK3R1,CRK,JAK2,E2F3,RBL1,MYC,JUN,SOS1,RASA1,SMAD1,NAIP,PIK3C2B,WNT9A,SMAD7,RHOJ,BMP5,FOS,BCL2L1,PLCB4,FZD4,FOXO1,RND3,GAB1,CDKN1A,PRKAG2,MAP2K3,GNAL,FZD7
Relaxin Signaling	3.97	0.000107152	3	0.0250021	0.129	1	PRKACB,PIK3C2B,PDE2A,PDE7A,PDE10A,PIK3R1,NOS3,PDE1A,PDE8A,VEGFA,FOS,JUN,GNG11,PRKAG2,PDE4D,APEX1,GNAL
Gustation Pathway	3.64	0.000229087	4	0.0400902	0.13	NaN	PRKACB,TAS2R31,PDE2A,PDE7A,PDE10A,TAS2R19,PDE1A,PDE8A,TAS2R13,GNG11,ITPR3,PRKAG2,P2RY8,PDE4D,APEX1
GDNF Family Ligand-Receptor Interactions	3.63	0.000234423	5	0.0328192	0.162	NaN	PIK3C2B,FOS,JUN,GDNF,GAB1,PIK3R1,SOS1,ITPR3,DOK7,IRS2,RASA1
IL-6 Signaling	3.59	0.00025704	6	0.029988	0.129	1.807	MAP3K14,PIK3C2B,TNFRSF1A,PIK3R1,IL6R,IL1R1,CEBPB,JAK2,IL33,VEGFA,FOS,JUN,SOS1,MAP2K3,TNFRSF1B
JAK/Stat Signaling	3.4	0.000398107	7	0.0398107	0.153	-0.302	BCL2L1,PIK3C2B,FOS,JUN,PIK3R1,CDKN1A,SOS1,CISH,CEBPB,JAK2,SOCS7
IGF-1 Signaling	3.39	0.00040738	8	0.0356458	0.135	-0.302	PRKACB,PIK3C2B,FOS,JUN,FOXO1,PIK3R1,SOS1,PRKAG2,IRS2,JAK2,SOCS7,CYR61,RASA1
Insulin Receptor Signaling	3.2	0.000630957	9	0.0490745	0.119	0.258	PRKACB,RAPGEF1,PIK3C2B,SGK1,PPP1R3C,PIK3R1,CRK,JAK2,SYNJ2,GAB1,PPP1R10,FOXO1,SOS1,PRKAG2,IRS2
PPAR Signaling	3.15	0.000707946	10	0.0495562	0.135	-0.905	IL33,MAP3K14,FOS,SRA1,JUN,PPARD,PDGFA,TNFRSF1A,SOS1,IL1R1,TNFRSF1B,PPARGC1A
PDGF Signaling	3.15	0.000707946	11	0.0450511	0.143	1.508	SYNJ2,MYC,PIK3C2B,FOS,JUN,PDGFA,PIK3R1,SOS1,CRK,JAK2,RASA1
Human Embryonic Stem Cell Pluripotency	3.06	0.000870964	12	0.0508062	0.115	NaN	PIK3C2B,TCF4,PDGFA,PIK3R1,FGFR1,SMAD3,WNT9A,ACVR1,SMAD7,BMP5,FZD4,FOXO1,S1PR1,SMAD1,FZD7
RAR Activation	3.06	0.000870964	13	0.046898	0.102	NaN	PRKACB,SRA1,PRMT2,ACTB,SMAD3,PIK3R1,ADH1C,SMAD7,JAK2,RPL7A,VEGFA,FOS,JUN,DUSP1,RARA,PRKAG2,ZBTB16,SMAD1,PPARGC1A
tRNA Splicing	3.06	0.000870964	14	0.0435482	0.2	NaN	PDE8A,PDE2A,PDE7A,PDE10A,PDE4D,PDE1A,APEX1
Colorectal Cancer Metastasis Signaling	3.03	0.000933254	15	0.0435519	0.0952	0.426	PRKACB,PIK3C2B,TCF4,TNFRSF1A,WNT9A,SMAD3,PIK3R1,IL6R,RHOJ,JAK2,MYC,VEGFA,BCL2L1,FOS,JUN,GNG11,FZD4,RND3,SOS1,PRKAG2,FIGF,FZD7
Renal Cell Carcinoma Signaling	2.96	0.00109648	16	0.0479709	0.145	0.707	VEGFA,RAPGEF1,PIK3C2B,FOS,JUN,GAB1,PIK3R1,SOS1,CRK,VHL
NRF2-mediated Oxidative Stress Response	2.9	0.00125893	17	0.0518381	0.102	2.111	PIK3C2B,ACTB,PIK3R1,JUNB,MAFK,MAFF,BACH1,MAFG,FOS,FTL,JUN,MAP2K3,JUND,DNAJB1,FKBP5,EIF2AK3,ENC1,DNAJB5
Glucocorticoid Receptor Signaling	2.86	0.00138038	18	0.0536816	0.0892	NaN	PRKACB,PIK3C2B,MAP3K14,SRA1,SGK1,ACTB,SMAD3,PIK3R1,HSPA1A/HSPA1B,CEBPB,JAK2,HSPA8,BCL2L1,FOS,JUN,POLR2A,DUSP1,SOS1,CDKN1A,PRKAG2,NR3C2,FKBP5,ESR1,ADRB2
Prolactin Signaling	2.77	0.00169824	19	0.0625669	0.137	0.333	MYC,PIK3C2B,FOS,JUN,PIK3R1,SOS1,CEBPB,JAK2,SOCS7,IRF1
ERK/MAPK Signaling	2.74	0.0018197	20	0.0636895	0.0984	0.943	PRKACB,PIK3C2B,RAPGEF1,PPP1R3C,PIK3R1,CRK,MKNK2,BCAR1,MYC,FOS,H3F3A/H3F3B,PPP1R10,DUSP1,ETS2,SOS1,PRKAG2,PPP2R1B,ESR1
PCP pathway	2.72	0.00190546	21	0.0635154	0.145	0.707	RSPO3,JUN,FZD4,WNT9A,DAAM1,JUND,JUNB,SDC4,FZD7
VEGF Signaling	2.63	0.00234423	22	0.0745891	0.124	1.265	VEGFA,BCL2L1,PIK3C2B,FOXO1,PIK3R1,ACTB,SOS1,FIGF,ACTN4,NOS3,KDR
Acute Myeloid Leukemia Signaling	2.59	0.0025704	23	0.0782294	0.13	-0.378	MYC,PIK3C2B,TCF4,PIM1,PIK3R1,RARA,SOS1,KIT,MAP2K3,IDH1
Glioblastoma Multiforme Signaling	2.58	0.00263027	24	0.0767161	0.103	0	PIK3C2B,PDGFA,PIK3R1,WNT9A,RHOJ,E2F3,MYC,PLCB4,FZD4,FOXO1,RND3,SOS1,CDKN1A,ITPR3,FZD7
Angiopoietin Signaling	2.58	0.00263027	25	0.0736475	0.138	1.134	PIK3C2B,ANGPT1,FOXO1,PIK3R1,SOS1,CRK,NOS3,RASA1,TEK
HGF Signaling	2.56	0.00275423	26	0.0741523	0.115	0.905	RAPGEF1,MAP3K14,PIK3C2B,FOS,JUN,MAP3K6,GAB1,ETS2,PIK3R1,CDKN1A,SOS1,MAP3K2
Role of Macrophages, Fibroblasts and Endothelial Cells in Rheumatoid Arthritis	2.55	0.00281838	27	0.0730692	0.0845	NaN	PIK3C2B,MAP3K14,TCF4,TNFRSF1A,PDGFA,WNT9A,PIK3R1,DAAM1,IL6R,JAK2,IL1R1,CEBPB,IL17RA,VEGFA,IL33,MYC,FOS,PLCB4,JUN,FZD4,FIGF,MAP2K3,TNFRSF1B,FZD7
Chronic Myeloid Leukemia Signaling	2.51	0.0030903	28	0.0772574	0.12	NaN	MYC,BCL2L1,HDAC9,PIK3C2B,PIK3R1,SMAD3,CDKN1A,SOS1,CRK,RBL1,E2F3
Thrombopoietin Signaling	2.48	0.00331131	29	0.0799282	0.145	0.707	MYC,PIK3C2B,FOS,JUN,PIK3R1,SOS1,IRS2,JAK2
Nitric Oxide Signaling in the Cardiovascular System	2.4	0.00398107	30	0.0928917	0.116	0.302	PRKACB,VEGFA,PIK3C2B,PDE2A,PIK3R1,ITPR3,PRKAG2,FIGF,NOS3,PDE1A,KDR
Estrogen-mediated S-phase Entry	2.4	0.00398107	31	0.0898952	0.208	0.447	MYC,CDKN1A,RBL1,E2F3,ESR1
Acute Phase Response Signaling	2.39	0.0040738	32	0.0891144	0.0958	1.5	MAP3K14,TCF4,TNFRSF1A,PIK3R1,IL6R,IL1R1,CEBPB,JAK2,IL33,FOS,FTL,JUN,SOS1,MAP2K3,TNFRSF1B,SOCS7
p53 Signaling	2.3	0.00501187	33	0.106312	0.112	-0.333	BCL2L1,HDAC9,PIK3C2B,TP53INP1,JUN,GADD45B,TP63,GADD45A,JMY,PIK3R1,CDKN1A
AMPK Signaling	2.24	0.0057544	34	0.118473	0.0925	1.155	PRKACB,PIK3C2B,CPT1A,PFKFB1,ACTB,PIK3R1,PFKP,NOS3,FOXO1,CDKN1A,PRKAG2,MAP2K3,IRS2,PPP2R1B,PPARGC1A,ADRB2
1,25-dihydroxyvitamin D3 Biosynthesis	2.22	0.0060256	35	0.120512	0.667	NaN	POR,CYP2R1
N-acetylglucosamine Degradation I	2.22	0.0060256	36	0.117164	0.667	NaN	GNPDA1,GNPDA2
TGF-β Signaling	2.21	0.00616595	37	0.116653	0.115	0	FOS,JUN,SMAD3,SOS1,ACVR1,SMAD7,MAP2K3,SMAD1,ACVR2A,TGIF1
SAPK/JNK Signaling	2.17	0.00676083	38	0.124542	0.114	0	PIK3C2B,GNG11,JUN,GADD45A,GAB1,DUSP10,PIK3R1,SOS1,CRK,MAP3K2
Cardiac β-adrenergic Signaling	2.13	0.0074131	39	0.133056	0.0985	0.577	PRKACB,PDE2A,PDE7A,PDE10A,PPP1R3C,PDE1A,PDE8A,GNG11,PPP1R10,PRKAG2,PDE4D,PPP2R1B,APEX1
Cell Cycle: G1/S Checkpoint Regulation	2.12	0.00758578	40	0.132751	0.127	0.707	NRG1,MYC,HDAC9,FOXO1,SMAD3,CDKN1A,RBL1,E2F3
Production of Nitric Oxide and Reactive Oxygen Species in Macrophages	2.12	0.00758578	41	0.129513	0.0899	1	MAP3K14,PIK3C2B,MAP3K6,TNFRSF1A,PPP1R3C,PIK3R1,RHOJ,JAK2,IRF1,FOS,JUN,PPP1R10,RND3,TNFRSF1B,PPP2R1B,MAP3K2
Axonal Guidance Signaling	2.12	0.00758578	42	0.12643	0.0726	NaN	PRKACB,ADAM22,PDGFA,PIK3R1,CRK,PLXNA2,BCAR1,VEGFA,SEMA6D,EPHB1,GNG11,BAIAP2,ABLIM3,SOS1,FIGF,RASA1,PIK3C2B,EPHB4,PLXNC1,ADAMTS1,ADAM15,C9orf3,WNT9A,ADAMTS9,BMP5,PLCB4,FZD4,PRKAG2,SEMA3C,GNAL,FZD7
TNFR2 Signaling	2.1	0.00794328	43	0.129309	0.179	2.236	MAP3K14,FOS,NAIP,JUN,TNFRSF1B
CD27 Signaling in Lymphocytes	2.09	0.00812831	44	0.129314	0.137	2.449	BCL2L1,MAP3K14,FOS,JUN,MAP3K6,MAP2K3,MAP3K2
Wnt/β-catenin Signaling	2.06	0.00870964	45	0.135483	0.0909	1.265	MYC,SOX7,TCF4,JUN,FZD4,APPL2,PPARD,RARA,WNT9A,TLE3,ACVR1,TLE1,PPP2R1B,ACVR2A,FZD7
eNOS Signaling	2.05	0.00891251	46	0.135625	0.0963	-0.302	PRKACB,VEGFA,HSPA8,PIK3C2B,AQP3,PIK3R1,ITPR3,HSPA1A/HSPA1B,PRKAG2,FIGF,NOS3,KDR,ESR1
ILK Signaling	2.05	0.00891251	47	0.13274	0.0884	1	MYH10,PIK3C2B,TNFRSF1A,ACTB,PIK3R1,RHOJ,MYC,VEGFA,FOS,JUN,RND3,FIGF,IRS2,ACTN4,ITGB6,PPP2R1B
Aldosterone Signaling in Epithelial Cells	2.03	0.00933254	48	0.1361	0.0927	-0.707	HSPA8,DNAJC28,PIK3C2B,PLCB4,DUSP1,SGK1,PIK3R1,SLC12A2,SOS1,ITPR3,HSPA1A/HSPA1B,NR3C2,DNAJB1,DNAJB5
Role of Osteoblasts, Osteoclasts and Chondrocytes in Rheumatoid Arthritis	2.03	0.00933254	49	0.133322	0.0841	NaN	NAIP,MAP3K14,PIK3C2B,TCF4,TNFRSF1A,PIK3R1,WNT9A,IL1R1,BMP5,IL33,FOS,JUN,FZD4,FOXO1,MAP2K3,TNFRSF1B,SMAD1,FZD7
Ceramide Signaling	2.01	0.00977237	50	0.136813	0.114	2.333	PIK3C2B,FOS,JUN,TNFRSF1A,PIK3R1,S1PR1,CERK,TNFRSF1B,PPP2R1B
N-acetylglucosamine Degradation II	1.93	0.011749	51	0.16126	0.5	NaN	GNPDA1,GNPDA2
G-Protein Coupled Receptor Signaling	1.93	0.011749	52	0.158159	0.0794	NaN	PRKACB,PIK3C2B,PDE2A,RGS2,PDE7A,PDE10A,PTGDR,PIK3R1,PDE1A,PDE8A,PLCB4,DUSP1,SOS1,S1PR1,PRKAG2,PDE4D,APEX1,RASA1,GNAL,ADRB2
Ephrin Receptor Signaling	1.91	0.0123027	53	0.162488	0.0872	0	RAPGEF1,MAP3K14,EPHB4,ANGPT1,PDGFA,CRK,JAK2,BCAR1,VEGFA,EPHB1,GNG11,SOS1,FIGF,RASA1,GNAL
GNRH Signaling	1.9	0.0125893	54	0.163194	0.0952	1.732	PRKACB,MAP3K14,FOS,PLCB4,JUN,MAP3K6,EGR1,SOS1,ITPR3,PRKAG2,MAP2K3,MAP3K2
EGF Signaling	1.88	0.0131826	55	0.167778	0.125	1.134	PIK3C2B,FOS,JUN,PIK3R1,SOS1,ITPR3,RASA1
ErbB2-ErbB3 Signaling	1.88	0.0131826	56	0.164782	0.125	NaN	NRG1,MYC,PIK3C2B,JUN,FOXO1,PIK3R1,SOS1
Melanocyte Development and Pigmentation Signaling	1.85	0.0141254	57	0.17347	0.107	-0.378	PRKACB,TYRP1,PIK3C2B,TYR,PIK3R1,SOS1,PRKAG2,KIT,CRK
p38 MAPK Signaling	1.85	0.0141254	58	0.170479	0.0973	2.111	IL33,MYC,H3F3A/H3F3B,DDIT3,DUSP1,TNFRSF1A,DUSP10,MAP2K3,IL1R1,MKNK2,TNFRSF1B
IL-3 Signaling	1.82	0.0151356	59	0.179575	0.113	NaN	RAPGEF1,PIK3C2B,FOS,JUN,FOXO1,PIK3R1,SOS1,JAK2
Cholecystokinin/Gastrin-mediated Signaling	1.8	0.0158489	60	0.184904	0.1	0.632	IL33,FOS,PLCB4,JUN,RND3,SOS1,ITPR3,RHOJ,MAP2K3,BCAR1
IL-17 Signaling	1.78	0.0165959	61	0.190444	0.111	NaN	MAP3K14,PIK3C2B,JUN,PIK3R1,MAP2K3,CEBPB,JAK2,IL17RA
PTEN Signaling	1.77	0.0169824	62	0.191737	0.0948	0	SYNJ2,BCL2L1,MAGI1,FOXO1,PIK3R1,FGFR1,CDKN1A,SOS1,PREX2,KDR,BCAR1
PPARα/RXRα Activation	1.76	0.017378	63	0.193089	0.0859	1.387	PRKACB,MAP3K14,PLCB4,JUN,SMAD3,SOS1,LPL,PRKAG2,ACVR1,MAP2K3,JAK2,IL1R1,ACVR2A,PPARGC1A
STAT3 Pathway	1.75	0.0177828	64	0.194499	0.11	0	MYC,PIM1,FGFR1,CDKN1A,CISH,JAK2,SOCS7,KDR
VEGF Family Ligand-Receptor Interactions	1.72	0.0190546	65	0.205203	0.108	0.707	VEGFA,PIK3C2B,FOS,PIK3R1,SOS1,FIGF,NOS3,KDR
HMGB1 Signaling	1.72	0.0190546	66	0.202094	0.0932	0.905	PIK3C2B,FOS,JUN,KAT6B,RND3,TNFRSF1A,PIK3R1,RHOJ,MAP2K3,IL1R1,TNFRSF1B
B Cell Receptor Signaling	1.7	0.0199526	67	0.20846	0.0843	0.535	SYNJ2,BCL2L1,PIK3C2B,MAP3K14,RAP2A,JUN,FOXO1,GAB1,MAP3K6,EGR1,PIK3R1,SOS1,MAP2K3,MAP3K2
CXCR4 Signaling	1.68	0.020893	68	0.215075	0.0861	0.905	PIK3C2B,FOS,PLCB4,GNG11,JUN,RND3,PIK3R1,EGR1,ITPR3,RHOJ,CRK,BCAR1,GNAL
PI3K/AKT Signaling	1.67	0.0213796	69	0.216895	0.0917	-1	SYNJ2,BCL2L1,RHEB,FOXO1,GAB1,PIK3R1,CDKN1A,SOS1,JAK2,NOS3,PPP2R1B
GM-CSF Signaling	1.65	0.0223872	70	0.223872	0.113	-0.378	BCL2L1,PIK3C2B,PIM1,PIK3R1,SOS1,CISH,JAK2
Superpathway of Inositol Phosphate Compounds	1.65	0.0223872	71	0.220719	0.0811	NaN	SYNJ2,PIK3C2B,PLCB4,MTMR4,IP6K3,TMEM55B,DUSP1,DUSP10,PIK3R1,DUSP27,PPTC7,PPM1K,RASA1,PPIP5K2,PPFIA4
IL-1 Signaling	1.64	0.0229087	72	0.222723	0.0989	1.414	PRKACB,MAP3K14,FOS,GNG11,JUN,PRKAG2,MAP2K3,IL1R1,GNAL
Notch Signaling	1.64	0.0229087	73	0.219672	0.139	NaN	DLL1,LFNG,HES1,DLL4,HEY1
Cardiac Hypertrophy Signaling	1.63	0.0234423	74	0.221751	0.0776	1	PRKACB,MAP3K14,PIK3C2B,MAP3K6,PIK3R1,IL6R,RHOJ,PLCB4,GNG11,JUN,RND3,SOS1,PRKAG2,MAP2K3,GNAL,MAP3K2,ADRB2
VDR/RXR Activation	1.62	0.0239883	75	0.223891	0.104	NaN	FOXO1,GADD45A,PPARD,PDGFA,CDKN1A,HES1,CEBPB,THBD
LPS/IL-1 Mediated Inhibition of RXR Function	1.6	0.0251189	76	0.231358	0.0784	0	CPT1A,FMO2,TNFRSF1A,ABCG1,IL1R1,CHST15,IL33,JUN,RARA,CHST3,PPARGC1B,FABP7,TNFRSF1B,HS3ST5,MAOA,PPARGC1A
Mouse Embryonic Stem Cell Pluripotency	1.59	0.025704	77	0.233672	0.0968	-1	MYC,PIK3C2B,TCF4,FZD4,PIK3R1,SOS1,JAK2,SMAD1,FZD7
Role of NANOG in Mammalian Embryonic Stem Cell Pluripotency	1.59	0.025704	78	0.230677	0.0926	-0.447	PIK3C2B,FZD4,GAB1,PIK3R1,WNT9A,SOS1,JAK2,SMAD1,BMP5,FZD7
Epithelial Adherens Junction Signaling	1.51	0.030903	79	0.273824	0.0839	NaN	RAPGEF1,MYH10,DLL1,TCF4,MAGI1,FGFR1,ACTB,BAIAP2,ACVR1,CRK,ACTN4,ACVR2A
Neurotrophin/TRK Signaling	1.49	0.0323594	80	0.283144	0.104	0.378	PIK3C2B,FOS,JUN,GAB1,PIK3R1,SOS1,MAP2K3
Protein Kinase A Signaling	1.49	0.0323594	81	0.279649	0.0678	1.4	PRKACB,MYH10,TCF4,PDE7A,SMAD3,PPP1R3C,PDE1A,NOS3,PTPN4,GNG11,PPP1R10,DUSP10,PDE4D,APEX1,PHKG1,PDE2A,PDE10A,PDE8A,PLCB4,HIST1H1E,H3F3A/H3F3B,DUSP1,ITPR3,PRKAG2,EYA1
Unfolded protein response	1.48	0.0331131	82	0.282673	0.113	NaN	HSPA8,DDIT3,HSPA1A/HSPA1B,PPP1R15A,CEBPB,EIF2AK3
Sperm Motility	1.47	0.0338844	83	0.285772	0.0885	0	PRKACB,SLC16A10,PDE2A,PLCB4,SLC12A2,ITPR3,PRKAG2,PDE4D,PDE1A,FRK
CDP-diacylglycerol Biosynthesis I	1.47	0.0338844	84	0.28237	0.188	NaN	AGPAT2,GPAT3,CDS2
Regulation of the Epithelial-Mesenchymal Transition Pathway	1.46	0.0346737	85	0.285548	0.0782	NaN	PIK3C2B,TCF4,WNT9A,SMAD3,EGR1,FGFR1,PIK3R1,JAK2,FGF6,FZD4,GAB1,SOS1,MAP2K3,FZD7
Inositol Pyrophosphates Biosynthesis	1.43	0.0371535	86	0.302412	0.286	NaN	IP6K3,PPIP5K2
FGF Signaling	1.4	0.0398107	87	0.320316	0.0941	0.707	PIK3C2B,GAB1,PIK3R1,FGFR1,SOS1,CRK,MAP2K3,FGF6
ErbB Signaling	1.4	0.0398107	88	0.316676	0.0941	NaN	NRG1,PIK3C2B,FOS,JUN,FOXO1,PIK3R1,SOS1,MAP2K3
Leptin Signaling in Obesity	1.34	0.0457088	89	0.359508	0.0972	-1	PRKACB,PIK3C2B,PLCB4,FOXO1,PIK3R1,PRKAG2,JAK2
L-dopachrome Biosynthesis	1.34	0.0457088	90	0.355513	1	NaN	TYR
Glutamine Biosynthesis I	1.34	0.0457088	91	0.351606	1	NaN	GLUL
Phosphatidylglycerol Biosynthesis II (Non-plastidic)	1.33	0.0467735	92	0.355885	0.167	NaN	AGPAT2,GPAT3,CDS2
BMP signaling pathway	1.29	0.0512861	93	0.386025	0.0946	-0.378	PRKACB,JUN,SOS1,SMAD7,PRKAG2,SMAD1,BMP5
Pancreatic Adenocarcinoma Signaling	1.27	0.0537032	94	0.399917	0.0849	0.378	VEGFA,BCL2L1,PIK3C2B,PIK3R1,SMAD3,CDKN1A,FIGF,JAK2,E2F3
Corticotropin Releasing Hormone Signaling	1.27	0.0537032	95	0.395708	0.0849	1.633	PRKACB,VEGFA,FOS,JUN,ITPR3,NR4A1,PRKAG2,JUND,NOS3
GADD45 Signaling	1.27	0.0537032	96	0.391586	0.158	NaN	GADD45B,GADD45A,CDKN1A
Germ Cell-Sertoli Cell Junction Signaling	1.27	0.0537032	97	0.387549	0.0769	NaN	MAP3K14,PIK3C2B,MAP3K6,RND3,TNFRSF1A,PIK3R1,ACTB,RHOJ,MAP2K3,ACTN4,BCAR1,MAP3K2
Inhibition of Angiogenesis by TSP1	1.25	0.0562341	98	0.401672	0.125	2	VEGFA,JUN,NOS3,KDR
Role of JAK2 in Hormone-like Cytokine Signaling	1.25	0.0562341	99	0.397615	0.125	NaN	SH2B3,IRS2,JAK2,SOCS7
Cellular Effects of Sildenafil (Viagra)	1.24	0.057544	100	0.402808	0.0806	NaN	PRKACB,MYH10,PDE2A,PLCB4,ACTB,ITPR3,PRKAG2,PDE4D,NOS3,PDE1A
HER-2 Signaling in Breast Cancer	1.24	0.057544	101	0.39882	0.0921	NaN	NRG1,PIK3C2B,FOXO1,PIK3R1,CDKN1A,SOS1,ITGB6
Renin-Angiotensin Signaling	1.23	0.0588844	102	0.404108	0.0833	0.333	PRKACB,PIK3C2B,FOS,JUN,PIK3R1,SOS1,ITPR3,PRKAG2,JAK2
PXR/RXR Activation	1.23	0.0588844	103	0.400185	0.0984	NaN	PRKACB,CPT1A,FOXO1,CES3,PRKAG2,PPARGC1A
UDP-N-acetyl-D-galactosamine Biosynthesis II	1.22	0.060256	104	0.405569	0.222	NaN	GNPDA1,GNPDA2
TNFR1 Signaling	1.21	0.0616595	105	0.411063	0.106	2.236	MAP3K14,FOS,NAIP,JUN,TNFRSF1A
ERK5 Signaling	1.2	0.0630957	106	0.41667	0.0968	1.633	MYC,FOS,GAB1,SGK1,WNK1,MAP3K2
Hereditary Breast Cancer Signaling	1.2	0.0630957	107	0.412776	0.0794	NaN	FANCM,HDAC9,PIK3C2B,POLR2A,GADD45B,GADD45A,PIK3R1,ACTB,CDKN1A,MRE11A
Role of BRCA1 in DNA Damage Response	1.19	0.0645654	108	0.41848	0.0897	-0.447	FANCM,GADD45A,ACTB,CDKN1A,MRE11A,RBL1,E2F3
Oncostatin M Signaling	1.17	0.0676083	109	0.434182	0.118	0	MT2A,TIMP3,SOS1,JAK2
IL-9 Signaling	1.17	0.0676083	110	0.430235	0.118	NaN	PIK3C2B,PIK3R1,CISH,IRS2
Ovarian Cancer Signaling	1.17	0.0676083	111	0.426359	0.0781	NaN	PRKACB,VEGFA,PIK3C2B,TCF4,FZD4,PIK3R1,WNT9A,PRKAG2,FIGF,FZD7
mTOR Signaling	1.16	0.0691831	112	0.432394	0.0722	0	VEGFA,PIK3C2B,RHEB,DDIT4,RND3,PIK3R1,EIF4A1,PRKAG2,FIGF,RHOJ,RPS2,RPS3,PPP2R1B
Type II Diabetes Mellitus Signaling	1.15	0.0707946	113	0.43855	0.0804	0	MAP3K14,PIK3C2B,TNFRSF1A,PIK3R1,PRKAG2,IRS2,CEBPB,SOCS7,TNFRSF1B
CD40 Signaling	1.15	0.0707946	114	0.434704	0.0938	1.633	MAP3K14,PIK3C2B,FOS,JUN,PIK3R1,MAP2K3
Hepatic Fibrosis / Hepatic Stellate Cell Activation	1.15	0.0707946	115	0.430924	0.0718	NaN	MYH10,TNFRSF1A,PDGFA,FGFR1,SMAD3,IL6R,KLF6,SMAD7,IL1R1,VEGFA,FIGF,KDR,TNFRSF1B
Telomerase Signaling	1.14	0.0724436	116	0.43716	0.0833	0	MYC,HDAC9,PIK3C2B,ETS2,PIK3R1,CDKN1A,SOS1,PPP2R1B
Amyotrophic Lateral Sclerosis Signaling	1.14	0.0724436	117	0.433423	0.0833	NaN	VEGFA,BCL2L1,PIK3C2B,NAIP,GDNF,PIK3R1,GLUL,FIGF
IL-17A Signaling in Fibroblasts	1.13	0.074131	118	0.43976	0.114	NaN	FOS,JUN,CEBPB,IL17RA
Glioma Signaling	1.12	0.0758578	119	0.446222	0.0825	0.378	PIK3C2B,PDGFA,PIK3R1,CDKN1A,SOS1,RBL1,E2F3,IDH1
IL-8 Signaling	1.12	0.0758578	120	0.442504	0.071	0.832	VEGFA,BCL2L1,FOS,PIK3C2B,JUN,GNG11,RND3,ANGPT1,PIK3R1,FIGF,RHOJ,KDR,TEK
Paxillin Signaling	1.12	0.0758578	121	0.438847	0.0825	1.134	PIK3C2B,PIK3R1,ACTB,SOS1,CRK,ACTN4,ITGB6,BCAR1
Type I Diabetes Mellitus Signaling	1.12	0.0758578	122	0.435249	0.0825	1.414	MAP3K14,TNFRSF1A,MAP2K3,IL1R1,JAK2,SOCS7,TNFRSF1B,IRF1
CDK5 Signaling	1.1	0.0794328	123	0.452057	0.0816	0	PRKACB,FOSB,PPP1R10,PPP1R3C,EGR1,PRKAG2,PPP2R1B,GNAL
IL-10 Signaling	1.07	0.0851138	124	0.480481	0.0896	NaN	IL33,MAP3K14,FOS,JUN,MAP2K3,IL1R1
Erythropoietin Signaling	1.07	0.0851138	125	0.476637	0.0896	NaN	PIK3C2B,FOS,JUN,PIK3R1,SOS1,JAK2
UVB-Induced MAPK Signaling	1.06	0.0870964	126	0.483869	0.0962	1	PIK3C2B,FOS,JUN,H3F3A/H3F3B,PIK3R1
HIF1α Signaling	1.06	0.0870964	127	0.480059	0.08	NaN	VEGFA,PIK3C2B,JUN,PIK3R1,FIGF,NOS3,APEX1,VHL
Proline Degradation	1.05	0.0891251	128	0.487403	0.5	NaN	LOC102724788/PRODH
P2Y Purigenic Receptor Signaling Pathway	1.04	0.0912011	129	0.49489	0.0763	0.333	PRKACB,MYC,PIK3C2B,FOS,PLCB4,GNG11,JUN,PIK3R1,PRKAG2
IL-2 Signaling	1.03	0.0933254	130	0.502522	0.0943	0	PIK3C2B,FOS,JUN,PIK3R1,SOS1
TR/RXR Activation	1.03	0.0933254	131	0.498686	0.0824	NaN	PIK3C2B,SLC16A3,UCP3,PIK3R1,PFKP,THRB,PPARGC1A
HIPPO signaling	1.03	0.0933254	132	0.494908	0.0824	NaN	PPP1R10,FAT4,PPP1R3C,SMAD3,LATS2,PPP2R1B,SMAD1
Breast Cancer Regulation by Stathmin1	1.02	0.0954993	133	0.502628	0.0684	NaN	PRKACB,PIK3C2B,PLCB4,GNG11,PPP1R10,PPP1R3C,PIK3R1,CDKN1A,SOS1,ITPR3,PRKAG2,E2F3,PPP2R1B
D-myo-inositol-5-phosphate Metabolism	1.02	0.0954993	134	0.498877	0.073	NaN	PLCB4,MTMR4,TMEM55B,DUSP1,DUSP10,DUSP27,PPTC7,PPM1K,RASA1,PPFIA4
RANK Signaling in Osteoclasts	1.01	0.0977237	135	0.506716	0.0814	1.89	MAP3K14,PIK3C2B,FOS,JUN,MAP3K6,PIK3R1,MAP3K2
Sertoli Cell-Sertoli Cell Junction Signaling	1.01	0.0977237	136	0.50299	0.0694	NaN	PRKACB,MAP3K14,JUN,MAP3K6,TNFRSF1A,ACTB,PRKAG2,MAP2K3,ACTN4,NOS3,BCAR1,MAP3K2
3-phosphoinositide Degradation	1E00	0.1	137	0.510949	0.0725	NaN	SYNJ2,MTMR4,TMEM55B,DUSP1,DUSP10,DUSP27,PPTC7,PPM1K,RASA1,PPFIA4
Docosahexaenoic Acid (DHA) Signaling	0.997	0.100693	138	0.510762	0.103	NaN	BCL2L1,PIK3C2B,FOXO1,PIK3R1
IL-17A Signaling in Gastric Cells	0.985	0.103514	139	0.521295	0.12	NaN	FOS,JUN,IL17RA
Xenobiotic Metabolism Signaling	0.984	0.103753	140	0.518764	0.0645	NaN	PIK3C2B,MAP3K14,SRA1,MAP3K6,FMO2,PIK3R1,CHST15,FTL,CHST3,MAP2K3,PPP2R1B,EIF2AK3,HS3ST5,MAOA,PPARGC1A,MAP3K2
Hepatic Cholestasis	0.981	0.104472	141	0.518655	0.0701	NaN	IL33,PRKACB,MAP3K14,JUN,TNFRSF1A,PPRC1,RARA,PRKAG2,IL1R1,TNFRSF1B,ESR1
IL-4 Signaling	0.98	0.104713	142	0.51619	0.0845	NaN	SYNJ2,PIK3C2B,PIK3R1,SOS1,NR3C2,JAK2
NGF Signaling	0.953	0.111429	143	0.545459	0.0755	0.707	MAP3K14,PIK3C2B,MAP3K6,GAB1,PIK3R1,SOS1,CRK,MAP3K2
Factors Promoting Cardiogenesis in Vertebrates	0.952	0.111686	144	0.54292	0.0787	NaN	TCF4,FZD4,ACVR1,SMAD1,BMP5,ACVR2A,FZD7
cAMP-mediated signaling	0.937	0.115611	145	0.558123	0.0651	1.069	PDE8A,PRKACB,PDE2A,RGS2,PDE7A,PTGDR,DUSP1,PDE10A,S1PR1,PDE4D,PDE1A,APEX1,GNAL,ADRB2
LPS-stimulated MAPK Signaling	0.937	0.115611	146	0.5543	0.0822	1.633	MAP3K14,PIK3C2B,FOS,JUN,PIK3R1,MAP2K3
Role of Tissue Factor in Cancer	0.936	0.115878	147	0.551799	0.0748	NaN	VEGFA,BCL2L1,PIK3C2B,PIK3R1,EGR1,JAK2,CYR61,FRK
Glioma Invasiveness Signaling	0.929	0.117761	148	0.556976	0.0877	-0.447	PIK3C2B,TIMP3,RND3,PIK3R1,RHOJ
Integrin Signaling	0.919	0.120504	149	0.566124	0.0657	0.577	PIK3C2B,RAPGEF1,RAP2A,ACTB,PIK3R1,CRK,RHOJ,BCAR1,RND3,SOS1,ACTN4,ITGB6,NEDD9
PKCθ Signaling in T Lymphocytes	0.919	0.120504	150	0.56235	0.0741	NaN	MAP3K14,PIK3C2B,FOS,JUN,MAP3K6,PIK3R1,SOS1,MAP3K2
IL-15 Production	0.909	0.12331	151	0.571638	0.111	NaN	JAK2,FRK,IRF1
Androgen Signaling	0.903	0.125026	152	0.575777	0.0734	0	PRKACB,GNG11,POLR2A,JUN,SMAD3,PRKAG2,DNAJB1,GNAL
Melatonin Degradation II	0.884	0.130617	153	0.597595	0.333	NaN	MAOA
S-adenosyl-L-methionine Biosynthesis	0.884	0.130617	154	0.593714	0.333	NaN	MAT2A
Induction of Apoptosis by HIV1	0.883	0.130918	155	0.591243	0.0847	1.342	BCL2L1,MAP3K14,NAIP,TNFRSF1A,TNFRSF1B
ATM Signaling	0.883	0.130918	156	0.587453	0.0847	NaN	JUN,GADD45B,GADD45A,CDKN1A,MRE11A
iNOS Signaling	0.881	0.131522	157	0.586406	0.093	NaN	FOS,JUN,JAK2,IRF1
Chondroitin Sulfate Biosynthesis (Late Stages)	0.881	0.131522	158	0.582695	0.093	NaN	CHSY3,CHST3,HS3ST5,CHST15
DNA Double-Strand Break Repair by Homologous Recombination	0.88	0.131826	159	0.580365	0.143	NaN	GEN1,MRE11A
Superpathway of Citrulline Metabolism	0.88	0.131826	160	0.576737	0.143	NaN	LOC102724788/PRODH,NOS3
Dopamine Receptor Signaling	0.876	0.133045	161	0.578458	0.0789	-1	PRKACB,PPP1R10,PPP1R3C,PRKAG2,PPP2R1B,MAOA
3-phosphoinositide Biosynthesis	0.855	0.139637	162	0.603369	0.0676	NaN	PIK3C2B,MTMR4,DUSP1,DUSP10,PIK3R1,DUSP27,PPTC7,PPM1K,RASA1,PPFIA4
Endothelin-1 Signaling	0.847	0.142233	163	0.610816	0.0659	0.302	MYC,PIK3C2B,FOS,PLCB4,JUN,GAB1,PIK3R1,SOS1,ITPR3,NOS3,GNAL
Tec Kinase Signaling	0.842	0.14388	164	0.614121	0.0671	0	PIK3C2B,FOS,GNG11,RND3,PIK3R1,ACTB,RHOJ,JAK2,FRK,GNAL
Huntington's Disease Signaling	0.826	0.149279	165	0.633307	0.0622	NaN	HSPA8,BCL2L1,PIK3C2B,HDAC9,PLCB4,JUN,POLR2A,GNG11,SGK1,PIK3R1,SOS1,HSPA1A/HSPA1B,DNAJB1,RASA1
Estrogen-Dependent Breast Cancer Signaling	0.818	0.152055	166	0.641195	0.0806	NaN	PIK3C2B,FOS,JUN,PIK3R1,ESR1
EIF2 Signaling	0.81	0.154882	167	0.649205	0.0647	-0.447	PIK3C2B,PIK3R1,EIF5,SOS1,PPP1R15A,EIF4A1,AGO2,RPS2,RPS3,RPL7A,EIF2AK3
G Protein Signaling Mediated by Tubby	0.809	0.155239	168	0.646828	0.1	NaN	PLCB4,GNG11,JAK2
MSP-RON Signaling Pathway	0.804	0.157036	169	0.650446	0.087	NaN	PIK3C2B,PIK3R1,ACTB,JAK2
Pyridoxal 5'-phosphate Salvage Pathway	0.797	0.159588	170	0.657127	0.0794	NaN	MAP3K6,PIM1,SGK1,MAP2K3,ACVR2A
Actin Cytoskeleton Signaling	0.795	0.160325	171	0.656299	0.0622	1.265	MYH10,PIK3C2B,DIAPH1,PDGFA,PIK3R1,ACTB,SOS1,BAIAP2,CRK,ACTN4,ARHGAP24,BCAR1,FGF6
RAN Signaling	0.785	0.164059	172	0.667682	0.125	NaN	KPNA5,KPNA2
Neuropathic Pain Signaling In Dorsal Horn Neurons	0.78	0.165959	173	0.671509	0.0707	0.378	PRKACB,PIK3C2B,FOS,PLCB4,PIK3R1,ITPR3,PRKAG2
Pentose Phosphate Pathway (Oxidative Branch)	0.768	0.170608	174	0.686355	0.25	NaN	H6PD
Eumelanin Biosynthesis	0.768	0.170608	175	0.682433	0.25	NaN	TYR
Trans, trans-farnesyl Diphosphate Biosynthesis	0.768	0.170608	176	0.678555	0.25	NaN	IDI1
Molybdenum Cofactor Biosynthesis	0.768	0.170608	177	0.674722	0.25	NaN	MOCS2
CNTF Signaling	0.758	0.174582	178	0.686559	0.0833	-1	PIK3C2B,PIK3R1,SOS1,JAK2
Dendritic Cell Maturation	0.754	0.176198	179	0.689041	0.0641	0	IL33,MAP3K14,PIK3C2B,PLCB4,DDR2,TNFRSF1A,PIK3R1,CD58,JAK2,TNFRSF1B
TWEAK Signaling	0.75	0.177828	180	0.691553	0.0938	NaN	MAP3K14,NAIP,TNFRSF12A
Noradrenaline and Adrenaline Degradation	0.75	0.177828	181	0.687732	0.0938	NaN	ADH1A,ADH1C,MAOA
Granzyme A Signaling	0.744	0.180302	182	0.693468	0.118	NaN	HIST1H1E,APEX1
D-myo-inositol (1,4,5,6)-Tetrakisphosphate Biosynthesis	0.725	0.188365	183	0.720522	0.0661	NaN	MTMR4,DUSP1,DUSP10,DUSP27,PPTC7,PPM1K,RASA1,PPFIA4
D-myo-inositol (3,4,5,6)-tetrakisphosphate Biosynthesis	0.725	0.188365	184	0.716606	0.0661	NaN	MTMR4,DUSP1,DUSP10,DUSP27,PPTC7,PPM1K,RASA1,PPFIA4
Circadian Rhythm Signaling	0.722	0.189671	185	0.717673	0.0909	NaN	PER3,BHLHE40,CRY1
Triacylglycerol Biosynthesis	0.722	0.189671	186	0.713814	0.0909	NaN	LPIN1,AGPAT2,GPAT3
Macropinocytosis Signaling	0.721	0.190108	187	0.711634	0.0746	NaN	PIK3C2B,PDGFA,PIK3R1,ACTN4,ITGB6
Neuregulin Signaling	0.717	0.191867	188	0.714398	0.0706	-0.447	NRG1,MYC,PIK3R1,SOS1,CRK,ERRFI1
FAK Signaling	0.717	0.191867	189	0.710618	0.0706	NaN	PIK3C2B,PIK3R1,ACTB,SOS1,CRK,BCAR1
Chondroitin Sulfate Biosynthesis	0.693	0.202768	190	0.747041	0.0784	NaN	CHSY3,CHST3,HS3ST5,CHST15
UVA-Induced MAPK Signaling	0.686	0.206063	191	0.755205	0.069	-1	BCL2L1,PIK3C2B,FOS,PLCB4,JUN,PIK3R1
NF-κB Signaling	0.686	0.206063	192	0.751271	0.0617	1.265	IL33,PRKACB,MAP3K14,PIK3C2B,TNFRSF1A,PIK3R1,FGFR1,IL1R1,TNFRSF1B,KDR
Growth Hormone Signaling	0.685	0.206538	193	0.749102	0.0725	-0.447	PIK3C2B,FOS,PIK3R1,JAK2,SOCS7
Basal Cell Carcinoma Signaling	0.685	0.206538	194	0.74524	0.0725	-0.447	TCF4,FZD4,WNT9A,BMP5,FZD7
CMP-N-acetylneuraminate Biosynthesis I (Eukaryotes)	0.681	0.208449	195	0.748279	0.2	NaN	CMAS
Glycerol Degradation I	0.681	0.208449	196	0.744461	0.2	NaN	GK5
NAD Salvage Pathway III	0.681	0.208449	197	0.740682	0.002	NaN	NMRK2
Lysine Degradation II	0.681	0.208449	198	0.736941	0.2	NaN	AADAT
Lysine Degradation V	0.681	0.208449	199	0.733238	0.2	NaN	AADAT
Citrulline-Nitric Oxide Cycle	0.681	0.208449	200	0.729572	0.2	NaN	NOS3
Endometrial Cancer Signaling	0.673	0.212324	201	0.739438	0.0769	NaN	MYC,PIK3C2B,PIK3R1,SOS1
Cell Cycle Regulation by BTG Family Proteins	0.671	0.213304	202	0.739174	0.0857	NaN	E2F3,PPP2R1B,NOCT
GPCR-Mediated Integration of Enteroendocrine Signaling Exemplified by an L Cell	0.668	0.214783	203	0.740631	0.0714	NaN	PRKACB,PLCB4,ITPR3,PRKAG2,ADRB2
Sphingosine-1-phosphate Signaling	0.664	0.21677	204	0.74382	0.0654	0.378	PIK3C2B,PLCB4,RND3,PDGFA,PIK3R1,S1PR1,RHOJ
PEDF Signaling	0.652	0.222844	205	0.760929	0.0704	-0.447	BCL2L1,PIK3C2B,TCF4,GDNF,PIK3R1
Salvage Pathways of Pyrimidine Ribonucleotides	0.642	0.228034	206	0.774874	0.0667	NaN	MAP3K6,PIM1,SGK1,MAP2K3,AK9,ACVR2A
Lymphotoxin β Receptor Signaling	0.635	0.231739	207	0.78366	0.0741	NaN	BCL2L1,MAP3K14,PIK3C2B,PIK3R1
Role of IL-17A in Arthritis	0.635	0.231739	208	0.779892	0.0741	NaN	PIK3C2B,PIK3R1,MAP2K3,IL17RA
Dermatan Sulfate Biosynthesis	0.635	0.231739	209	0.776161	0.0741	NaN	CHSY3,CHST3,HS3ST5,CHST15
Toll-like Receptor Signaling	0.62	0.239883	210	0.799611	0.0685	1	IL33,MAP3K14,FOS,JUN,MAP2K3
Role of CHK Proteins in Cell Cycle Checkpoint Control	0.617	0.241546	211	0.801338	0.0727	0	CDKN1A,MRE11A,E2F3,PPP2R1B
CREB Signaling in Neurons	0.613	0.243781	212	0.804938	0.0592	0	PRKACB,PIK3C2B,PLCB4,GNG11,POLR2A,PIK3R1,SOS1,ITPR3,PRKAG2,GNAL
Chondroitin and Dermatan Biosynthesis	0.612	0.244343	213	0.803005	0.167	NaN	CHSY3
Selenocysteine Biosynthesis II (Archaea and Eukaryotes)	0.612	0.244343	214	0.799253	0.167	NaN	SEPHS2
NAD Salvage Pathway II	0.605	0.248313	215	0.808462	0.0952	NaN	NMRK2,NT5C2
Endoplasmic Reticulum Stress Pathway	0.605	0.248313	216	0.804719	0.0952	NaN	DDIT3,EIF2AK3
April Mediated Signaling	0.602	0.250035	217	0.806563	0.0789	NaN	MAP3K14,FOS,JUN
Actin Nucleation by ARP-WASP Complex	0.599	0.251768	218	0.808428	0.0714	0	RND3,SOS1,BAIAP2,RHOJ
Gap Junction Signaling	0.597	0.25293	219	0.808451	0.0596	NaN	PRKACB,PIK3C2B,PLCB4,PIK3R1,ACTB,SOS1,ITPR3,PRKAG2,MAP3K2
T Cell Receptor Signaling	0.588	0.258226	220	0.821628	0.0638	NaN	PIK3C2B,FOS,JUN,PIK3R1,SOS1,RASA1
Thyroid Cancer Signaling	0.581	0.262422	221	0.8312	0.0769	NaN	MYC,TCF4,GDNF
Netrin Signaling	0.581	0.262422	222	0.827456	0.0769	NaN	PRKACB,ABLIM3,PRKAG2
Polyamine Regulation in Colon Cancer	0.576	0.265461	223	0.833284	0.0909	NaN	MYC,TCF4
Regulation of IL-2 Expression in Activated and Anergic T Lymphocytes	0.575	0.266073	224	0.831477	0.0658	NaN	FOS,JUN,SMAD3,SOS1,TOB1
ErbB4 Signaling	0.565	0.27227	225	0.847063	0.069	-1	NRG1,PIK3C2B,PIK3R1,SOS1
Myc Mediated Apoptosis Signaling	0.565	0.27227	226	0.843315	0.069	NaN	MYC,PIK3C2B,PIK3R1,SOS1
Role of PKR in Interferon Induction and Antiviral Response	0.561	0.274789	227	0.847368	0.075	NaN	TNFRSF1A,MAP2K3,IRF1
B Cell Activating Factor Signaling	0.561	0.274789	228	0.843652	0.075	NaN	MAP3K14,FOS,JUN
Aryl Hydrocarbon Receptor Signaling	0.561	0.274789	229	0.839968	0.0593	NaN	MYC,FOS,JUN,TYR,RARA,CDKN1A,RBL1,ESR1
Role of NFAT in Cardiac Hypertrophy	0.556	0.277971	230	0.846	0.0571	0.333	PRKACB,HDAC9,PIK3C2B,PLCB4,GNG11,PIK3R1,SOS1,ITPR3,PRKAG2,MAP2K3
14-3-3-mediated Signaling	0.555	0.278612	231	0.844279	0.0603	1.134	PIK3C2B,FOS,PLCB4,JUN,FOXO1,TNFRSF1A,PIK3R1
FcγRIIB Signaling in B Lymphocytes	0.541	0.28774	232	0.868181	0.0732	NaN	PIK3C2B,PIK3R1,SOS1
Dermatan Sulfate Biosynthesis (Late Stages)	0.541	0.28774	233	0.864454	0.0732	NaN	CHST3,HS3ST5,CHST15
Antiproliferative Role of Somatostatin Receptor 2	0.533	0.293089	234	0.876763	0.0667	-1	PIK3C2B,GNG11,PIK3R1,CDKN1A
Role of JAK1 and JAK3 in γc Cytokine Signaling	0.533	0.293089	235	0.873032	0.0667	NaN	PIK3C2B,PIK3R1,IRS2,JAK2
Role of NFAT in Regulation of the Immune Response	0.529	0.295801	236	0.877377	0.057	-0.378	PIK3C2B,FOS,PLCB4,GNG11,JUN,PIK3R1,SOS1,ITPR3,GNAL
Melanoma Signaling	0.523	0.299916	237	0.885829	0.0714	NaN	PIK3C2B,PIK3R1,CDKN1A
Prostate Cancer Signaling	0.521	0.301301	238	0.886178	0.0625	NaN	PIK3C2B,FOXO1,PIK3R1,CDKN1A,SOS1
LXR/RXR Activation	0.512	0.30761	239	0.900949	0.0583	-1.342	IL33,TNFRSF1A,MYLIP,LPL,ABCG1,IL1R1,TNFRSF1B
Citrulline Biosynthesis	0.506	0.311889	240	0.909676	0.125	NaN	LOC102724788/PRODH
Superoxide Radicals Degradation	0.506	0.311889	241	0.905902	0.125	NaN	TYRP1
Hypoxia Signaling in the Cardiovascular System	0.504	0.313329	242	0.906322	0.0645	1	VEGFA,JUN,NOS3,VHL
Regulation of eIF4 and p70S6K Signaling	0.501	0.3155	243	0.908849	0.0567	-1	PIK3C2B,PIK3R1,SOS1,EIF4A1,AGO2,RPS2,RPS3,PPP2R1B
Role of JAK family kinases in IL-6-type Cytokine Signaling	0.499	0.316957	244	0.909302	0.08	NaN	IL6R,JAK2
IL-17A Signaling in Airway Cells	0.489	0.32434	245	0.926685	0.0635	0	PIK3C2B,PIK3R1,JAK2,IL17RA
IL-15 Signaling	0.489	0.32434	246	0.922918	0.0635	NaN	BCL2L1,PIK3C2B,PIK3R1,JAK2
Clathrin-mediated Endocytosis Signaling	0.488	0.325087	247	0.9213	0.0546	NaN	VEGFA,SH3GL1,HSPA8,PIK3C2B,PDGFA,PIK3R1,ACTB,FIGF,ITGB6,FGF6
GPCR-Mediated Nutrient Sensing in Enteroendocrine Cells	0.483	0.328852	248	0.92821	0.0602	NaN	PRKACB,PLCB4,GNG11,ITPR3,PRKAG2
PI3K Signaling in B Lymphocytes	0.481	0.33037	249	0.92875	0.0569	-1.633	FOS,PLCB4,JUN,ATF3,PIK3R1,ITPR3,IRS2
Antiproliferative Role of TOB in T Cell Signaling	0.476	0.334195	250	0.935746	0.0769	NaN	SMAD3,TOB1
Gαq Signaling	0.465	0.342768	251	0.955926	0.0552	-0.707	PIK3C2B,RGS2,PLCB4,GNG11,RND3,PIK3R1,ITPR3,RHOJ
Leucine Degradation I	0.464	0.343558	252	0.954328	0.111	NaN	HMGCLL1
Non-Small Cell Lung Cancer Signaling	0.462	0.345144	253	0.954943	0.0615	0	PIK3C2B,PIK3R1,SOS1,ITPR3
α-Adrenergic Signaling	0.46	0.346737	254	0.955574	0.0588	0	PRKACB,GNG11,ITPR3,PRKAG2,PHKG1
Tight Junction Signaling	0.46	0.346737	255	0.951827	0.0542	NaN	PRKACB,MYH10,FOS,JUN,TNFRSF1A,ACTB,PRKAG2,TNFRSF1B,PPP2R1B
Nur77 Signaling in T Lymphocytes	0.455	0.350752	256	0.959087	0.0652	NaN	HDAC9,NR4A1,MAP3K2
Fc Epsilon RI Signaling	0.45	0.354813	257	0.966418	0.0566	-0.816	SYNJ2,PIK3C2B,GAB1,PIK3R1,SOS1,MAP2K3
Bladder Cancer Signaling	0.449	0.355631	258	0.964891	0.0581	NaN	VEGFA,MYC,CDKN1A,FIGF,FGF6
Heparan Sulfate Biosynthesis (Late Stages)	0.44	0.363078	259	0.981292	0.0638	NaN	CHST3,HS3ST5,CHST15
Apoptosis Signaling	0.438	0.364754	260	0.98203	0.0575	1	BCL2L1,MAP3K14,NAIP,TNFRSF1A,TNFRSF1B
Gαs Signaling	0.431	0.370681	261	0.994163	0.0556	0	PRKACB,RGS2,GNG11,PTGDR,PRKAG2,ADRB2
Ketogenesis	0.428	0.37325	262	0.997233	0.1	NaN	HMGCLL1
Calcium Transport I	0.428	0.37325	263	0.993441	0.1	NaN	ATP2C1
Pentose Phosphate Pathway	0.428	0.37325	264	0.989678	0.1	NaN	H6PD
G Beta Gamma Signaling	0.427	0.374111	265	0.988217	0.0568	-1.342	PRKACB,GNG11,SOS1,PRKAG2,GNAL
Ephrin A Signaling	0.425	0.375837	266	0.989046	0.0625	NaN	PIK3C2B,PIK3R1,BCAR1
Melatonin Signaling	0.424	0.376704	267	0.987613	0.0588	0	PRKACB,PLCB4,PRKAG2,MAP2K3
Role of p14/p19ARF in Tumor Suppression	0.416	0.383707	268	1.00222	0.069	NaN	PIK3C2B,PIK3R1
Sonic Hedgehog Signaling	0.416	0.383707	269	0.998495	0.069	NaN	PRKACB,PRKAG2
Role of Wnt/GSK-3β Signaling in the Pathogenesis of Influenza	0.412	0.387258	270	1.004	0.058	NaN	TCF4,FZD4,WNT9A,FZD7
Serotonin Degradation	0.411	0.38815	271	1.0026	0.0612	NaN	ADH1A,ADH1C,MAOA
Death Receptor Signaling	0.406	0.392645	272	1.01048	0.0556	2.236	MAP3K14,NAIP,TNFRSF1A,ACTB,TNFRSF1B
Ethanol Degradation II	0.397	0.400867	273	1.02786	0.0667	NaN	ADH1A,ADH1C
Small Cell Lung Cancer Signaling	0.39	0.40738	274	1.04075	0.0563	NaN	MYC,BCL2L1,PIK3C2B,PIK3R1
4-1BB Signaling in T Lymphocytes	0.38	0.416869	275	1.06112	0.0645	NaN	MAP3K14,JUN
Dopamine-DARPP32 Feedback in cAMP Signaling	0.37	0.42658	276	1.0819	0.051	-0.378	PRKACB,PLCB4,PPP1R10,KCNJ2,PPP1R3C,ITPR3,PRKAG2,PPP2R1B
Ephrin B Signaling	0.368	0.428549	277	1.08297	0.0548	NaN	EPHB1,EPHB4,GNG11,GNAL
Hematopoiesis from Multipotent Stem Cells	0.367	0.429536	278	1.08157	0.0833	NaN	CSF3
Mevalonate Pathway I	0.367	0.429536	279	1.07769	0.0833	NaN	IDI1
BER pathway	0.367	0.429536	280	1.07384	0.0833	NaN	APEX1
Synaptic Long Term Potentiation	0.36	0.436516	281	1.08741	0.0517	-0.816	PRKACB,PLCB4,PPP1R10,PPP1R3C,ITPR3,PRKAG2
Heparan Sulfate Biosynthesis	0.347	0.44978	282	1.11647	0.0556	NaN	CHST3,HS3ST5,CHST15
Role of IL-17A in Psoriasis	0.342	0.454988	283	1.12541	0.0769	NaN	IL17RA
Phenylalanine Degradation IV (Mammalian, via Side Chain)	0.342	0.454988	284	1.12145	0.0769	NaN	MAOA
Guanosine Nucleotides Degradation III	0.342	0.454988	285	1.11751	0.0769	NaN	NT5C2
phagosome formation	0.341	0.456037	286	1.11617	0.0515	NaN	PIK3C2B,PLCB4,RND3,PIK3R1,RHOJ
Wnt/Ca+ pathway	0.335	0.462381	287	1.12776	0.0545	NaN	PLCB4,FZD4,FZD7
Nucleotide Excision Repair Pathway	0.334	0.463447	288	1.12643	0.0588	NaN	ERCC4,POLR2A
Cyclins and Cell Cycle Regulation	0.329	0.468813	289	1.13553	0.0519	NaN	HDAC9,CDKN1A,E2F3,PPP2R1B
Glutamate Receptor Signaling	0.324	0.474242	290	1.14472	0.0536	NaN	GNG11,GLUL,SLC38A1
Protein Ubiquitination Pathway	0.322	0.476431	291	1.14605	0.0478	NaN	HSPA8,DNAJC28,USP18,USP36,HSPA1A/HSPA1B,USP54,FBXW7,USP40,DNAJB1,USP2,VHL,DNAJB5
DNA Double-Strand Break Repair by Non-Homologous End Joining	0.319	0.479733	292	1.15005	0.0714	NaN	MRE11A
Urate Biosynthesis/Inosine 5'-phosphate Degradation	0.319	0.479733	293	1.14612	0.0714	NaN	NT5C2
Thrombin Signaling	0.316	0.483059	294	1.15014	0.0481	-0.378	PIK3C2B,PLCB4,GNG11,RND3,PIK3R1,SOS1,ITPR3,RHOJ,GNAL
Activation of IRF by Cytosolic Pattern Recognition Receptors	0.314	0.485289	295	1.15153	0.0526	NaN	JUN,DDX58,SIKE1
Role of PI3K/AKT Signaling in the Pathogenesis of Influenza	0.314	0.485289	296	1.14764	0.0526	NaN	PIK3C2B,PIK3R1,CRK
Interferon Signaling	0.307	0.493174	297	1.16236	0.0556	NaN	JAK2,IRF1
Telomere Extension by Telomerase	0.298	0.503501	298	1.18272	0.0667	NaN	MRE11A
Neuroprotective Role of THOP1 in Alzheimer's Disease	0.294	0.508159	299	1.18967	0.0541	NaN	PRKACB,PRKAG2
Calcium Signaling	0.293	0.509331	300	1.18844	0.0473	0	PRKACB,RAP2A,HDAC9,MYH10,TP63,ATP2C1,ITPR3,PRKAG2
CTLA4 Signaling in Cytotoxic T Lymphocytes	0.293	0.509331	301	1.18449	0.0494	NaN	PIK3C2B,PIK3R1,JAK2,PPP2R1B
Estrogen Receptor Signaling	0.287	0.516416	302	1.19699	0.0476	NaN	SRA1,POLR2A,H3F3A/H3F3B,SOS1,ESR1,PPARGC1A
Extrinsic Prothrombin Activation Pathway	0.279	0.526017	303	1.21522	0.0625	NaN	THBD
Mitochondrial L-carnitine Shuttle Pathway	0.279	0.526017	304	1.21122	0.0625	NaN	CPT1A
Adenosine Nucleotides Degradation II	0.279	0.526017	305	1.20725	0.0625	NaN	NT5C2
Putrescine Degradation III	0.279	0.526017	306	1.20331	0.0625	NaN	MAOA
Fatty Acid α-oxidation	0.279	0.526017	307	1.19939	0.0625	NaN	BCO2
Methionine Degradation I (to Homocysteine)	0.279	0.526017	308	1.19549	0.0625	NaN	MAT2A
Superpathway of Geranylgeranyldiphosphate Biosynthesis I (via Mevalonate)	0.279	0.526017	309	1.19162	0.0625	NaN	IDI1
IL-12 Signaling and Production in Macrophages	0.274	0.532108	310	1.20153	0.0469	NaN	PIK3C2B,FOS,JUN,PIK3R1,CEBPB,IRF1
fMLP Signaling in Neutrophils	0.272	0.534564	311	1.2032	0.0472	-0.447	PIK3C2B,PLCB4,GNG11,PIK3R1,ITPR3
MIF Regulation of Innate Immunity	0.27	0.537032	312	1.20488	0.0513	NaN	FOS,JUN
CCR5 Signaling in Macrophages	0.266	0.542001	313	1.21214	0.0484	NaN	FOS,GNG11,JUN
T Helper Cell Differentiation	0.266	0.542001	314	1.20828	0.0484	NaN	TNFRSF1A,IL6R,TNFRSF1B
Tryptophan Degradation X (Mammalian, via Tryptamine)	0.261	0.548277	315	1.21839	0.0588	NaN	MAOA
CD28 Signaling in T Helper Cells	0.259	0.550808	316	1.22014	0.0463	1.342	PIK3C2B,FOS,JUN,PIK3R1,ITPR3
Mechanisms of Viral Exit from Host Cells	0.249	0.563638	317	1.24463	0.0488	NaN	SH3GL1,ACTB
OX40 Signaling Pathway	0.249	0.563638	318	1.24071	0.0488	NaN	BCL2L1,JUN
Regulation of Actin-based Motility by Rho	0.248	0.564937	319	1.23967	0.046	1	RND3,ACTB,BAIAP2,RHOJ
Virus Entry via Endocytic Pathways	0.248	0.564937	320	1.2358	0.046	NaN	PIK3C2B,PIK3R1,ACTB,ITGB6
Differential Regulation of Cytokine Production in Macrophages and T Helper Cells by IL-17A and IL-17F	0.245	0.568853	321	1.24049	0.0556	NaN	CSF3
Glutathione Redox Reactions I	0.245	0.568853	322	1.23664	0.0556	NaN	GPX3
D-myo-inositol (1,4,5)-trisphosphate Degradation	0.245	0.568853	323	1.23281	0.0556	NaN	SYNJ2
Cysteine Biosynthesis III (mammalia)	0.245	0.568853	324	1.229	0.0556	NaN	MAT2A
UVC-Induced MAPK Signaling	0.239	0.576766	325	1.24227	0.0476	NaN	FOS,JUN
Cardiomyocyte Differentiation via BMP Receptors	0.23	0.588844	326	1.26439	0.0526	NaN	BMP5
1D-myo-inositol Hexakisphosphate Biosynthesis II (Mammalian)	0.23	0.588844	327	1.26052	0.0526	NaN	SYNJ2
Purine Nucleotides Degradation II (Aerobic)	0.23	0.588844	328	1.25668	0.0526	NaN	NT5C2
D-myo-inositol (1,3,4)-trisphosphate Biosynthesis	0.23	0.588844	329	1.25286	0.0526	NaN	SYNJ2
Ethanol Degradation IV	0.23	0.588844	330	1.24906	0.0526	NaN	TYRP1
Dopamine Degradation	0.217	0.606736	331	1.28313	0.05	NaN	MAOA
Pyrimidine Deoxyribonucleotides De Novo Biosynthesis I	0.217	0.606736	332	1.27926	0.05	NaN	AK9
