# Supplementary material for: Acute sprint exercise transcriptome in human skeletal muscle
Source: PLoS One. 2019 Oct 24;14(10):e0223024. doi: 10.1371/journal.pone.0223024 (PMC6812755; doi:10.1371/journal.pone.0223024)
Supplement: S4 Table — (XLSX) [file pone.0223024.s007.xlsx]

## Sheet: Table S4
Table S4. Upstream regulators as identified by the IPA-analysis from 879 differentially expressed genes in skeletal muscle after sprint exercise in 7 men and 7 women.
Upstream Regulator	Exp Fold Change	Molecule Type	Predicted Activation State	Bias-corrected z-score	Activation z-score	p-value of overlap	Target molecules in dataset
TNF		cytokine	Activated	3.689	3.864	1.77e-16	ACTB,ADM,ADRB2,ANGPT1,ANGPTL4,AQP3,ARHGAP18,ATF3,BCL2L1,BHLHE40,C1QTNF9,CDKN1A,CEBPB,CHSY3,CISH,CPT1A,CRY1,CSF3,CX3CR1,CYR61,DDIT3,DDX58,DLL4,DUSP1,DUSP10,EGR1,EMCN,EMP1,ENG,ERG,ESR1,FGFR1,FIGF,FOS,FOSB,FOSL2,GAB1,GADD45A,GADD45B,GBP1,GDNF,GEM,GUSB,HDAC9,HES1,HK2,HSPA1A/HSPA1B,HSPA8,IER2,IER3,IL1R1,IL33,IRF1,IRS2,ITGB6,JUN,JUNB,JUND,KCNJ2,KDR,KIT,KLF10,KLF6,KRT6B,LAMA4,LPL,LXN,MAFF,MAGI1,MAP2K3,M…
NR3C1		ligand-dependent nuclear receptor	Activated	3.079	3.128	2.13e-15	ABHD2,ACTB,ADH1C,ADM,ANGPTL4,BCL2L1,BHLHE40,CDKN1A,CEBPB,CORO1C,CPEB4,CSRNP1,CYR61,DAPK3,DDIT4,DUSP1,EGR1,ELMOD2,EMP1,ENC1,ERRFI1,FKBP5,FOS,FOXO1,GAB1,GADD45A,GADD45B,GEM,GLCCI1,GLUL,GPX3,H6PD,IDH1,IER2,IER3,IP6K3,IRF1,JUN,JUND,MAOA,MAP3K14,MKNK2,MT1L,MYC,NAIP,NFIL3,NOS3,PDGFA,PIK3R1,PIM3,PLEKHF1,PPP1R15A,PPP2R1B,PRKACB,RASD1,RELT,RGS2,RRAGC,SEMA3C,SGK1,SGPL1,SLC19A2,SLC25A33,SLC38A1,SLC7A6,SMAD1…
PDGF BB		complex	Activated	5.828	6.017	2.29e-14	ADM,ADRB2,ATF3,BHLHE40,CCNL1,CDKN1A,CEBPB,CYR61,DDIT3,DUSP1,EGR1,EGR3,ETS2,FGFR1,FOS,FOSB,GADD45A,GDNF,GEM,GLUL,HES1,IER2,IER3,JUN,JUNB,KLF10,KLF6,KLHL21,MAFK,MAT2A,MYC,NFIL3,NR4A1,NR4A3,PDGFA,PIM1,PPARD,PPP1R15A,RGS2,RND3,SGK1,THBD,TNFRSF12A,TOB1,TRIB1,VEGFA,ZFP36L1
LY294002		chemical - kinase inhibitor	Inhibited	-3.388	-3.66	2.6e-13	ADAMTS1,ADH1C,ADRB2,AQP3,ATF3,BCL2L1,BHLHE40,CDKN1A,CEBPB,CSF3,CYR61,DDIT3,DUSP1,EGR1,EGR3,ESR1,ETS2,FLRT2,FOS,FOSB,FRK,GBP1,GEM,HES1,IDI1,IER2,IER3,IRF1,IRS2,JUN,JUNB,KLF10,LOC102724428/SIK1,MAB21L1,MAT2A,MT2A,MYC,MYOG,NOS3,NR4A1,NR4A3,PIK3R1,PIM1,PPARD,PTTG2,RAP2A,RBL1,RGS2,RND3,S1PR1,SEMA3C,SGK1,SLC38A3,SOS1,THBD,TNFRSF1B,TYR,VEGFA,ZBTB16
IL1B		cytokine	Activated	4.11	4.276	3.65e-12	ADAMTS1,ADM,ADRB2,ANGPT1,ANGPTL4,ATF3,BCL2L1,CDKN1A,CEBPB,CISH,CSF3,CSRNP1,CX3CR1,DBP,DDIT3,DDIT4,DLL4,DUSP1,EGR1,ENG,ERRFI1,ESR1,ETS2,FKBP5,FOS,FOSB,FOXO1,GADD45A,GADD45B,GBP1,GEM,GUSB,HES1,HK2,HSPA1A/HSPA1B,IER2,IER3,IFRD1,IL1R1,IL33,IL6R,IRF1,IRS2,JUN,JUNB,JUND,KDR,KLF10,MT2A,MYC,MYOD1,MYOG,NFIL3,NOCT,NOS3,NR4A1,NR4A3,PFKP,PIM1,PIM3,PPARGC1A,PPARGC1B,RARA,RRS1,SDC4,SLC11A2,SLC20A1,SLC25A25,SMA…
FOXO3	1.18	transcription regulator	Activated	1.936	2.035	2.45e-11	APEX1,CDKN1A,CPT1A,CYR61,DDIT3,DDIT4,EGR1,ESR1,FOS,FOSB,FOXO1,GABARAPL1,GADD45A,GADD45B,GLUL,IER3,IKZF2,IRS2,JUNB,MSTN,MYC,MYOD1,NOS3,PIK3IP1,PPARGC1A,PPP1R15A,SGK1,TNFRSF1A,TNFRSF1B,TRIM63
dexamethasone		chemical drug	Activated	3.647	3.738	4.33e-11	ABHD2,ACTB,ADAM15,ADAMTS1,ADM,ADRB2,ANGPTL4,ANKRD1,ASPN,B3GNT5,BCAR1,BCL2L1,BHLHE40,BMP5,BTN3A2,CDCA7L,CDKN1A,CEBPB,CISH,CMKLR1,CPEB4,CRISPLD2,CX3CR1,CYR61,DAPK3,DDIT3,DDIT4,DUSP1,DUSP10,EGR1,EGR3,EIF5,ENC1,ERRFI1,FILIP1L,FKBP5,FLRT2,FOS,FOSB,FOSL2,FOXO1,FTL,GAB1,GADD45A,GADD45B,GBP1,GEM,GLUL,H6PD,HES1,HSPA8,IER2,IER3,IFRD1,IL1R1,IL33,IL6R,IP6K3,IRF1,IRS2,ITPR3,JUN,JUNB,JUND,KDR,KIT,KLF3,KPNA2,LA…
TGFB1		growth factor	Activated	2.746	2.897	5.33e-11	ABCG1,ABLIM3,ACVR1,ADM,AIF1L,ANGPT1,ANGPTL4,ANKRD1,ARHGAP19,ASPN,BCL2L1,BHLHE40,C9orf3,CDKN1A,CEBPB,CHST3,CLEC2D,CORO1C,CX3CR1,CYR61,DAAM1,DACH1,DDIT4,DDR2,DUSP1,DYRK2,EGR1,EGR3,ENG,FAM110B,FAP,FGF6,FGFR1,FILIP1L,FOS,FOSB,FOSL2,FOXO1,FTL,GADD45A,GADD45B,GBP1,GDNF,GEM,GUSB,H6PD,HAPLN3,HES1,HEY1,HSPA1A/HSPA1B,IDI1,IER2,IER3,IFRD1,IL1R1,IL33,IL6R,IRF1,ITGB6,JUN,JUNB,JUND,KDR,KIT,KLF10,LOC102724788/P…
NUPR1		transcription regulator	Activated	5.535	5.431	6.51e-11	ADAM22,ADM,ADRB2,AP5M1,ATF3,AVPI1,B3GNT5,CEBPB,CERK,CHMP1B,CYR61,DDIT3,ELL2,ERMP1,FAM111A,FAM173B,GADD45A,GPCPD1,HK2,IL6R,IRF2BP2,IRS2,ITPR3,JOSD1,KLF6,LOC102724428/SIK1,MAFG,MAGI1,MAT2A,MKKS,MKL2,MMS22L,MT1X,MX2,MYC,MYH10,NFIL3,NR1D2,PER3,PIK3R1,PIM1,PMP22,PPP1R15A,PXDC1,RFTN2,SLC16A10,SLC16A6,SLC2A12,SNORD53,SPTSSA,TOB1,TRIB1,TSC22D2,USP36,WNK1,ZFP36L1,ZSWIM6
F2		peptidase	Activated	3.9	4.139	9.77e-11	ADAMTS9,ANGPT1,ANGPTL4,B3GNT5,CDKN1A,CORO1C,CYR61,DAAM1,DUSP1,EGR1,EIF4A1,ELL2,FOS,FOSB,FOSL2,HDAC9,IER2,IER3,JUN,JUNB,KDR,KLF6,MEOX1,MYC,MYOG,NOS3,NR4A3,PDGFA,RHOJ,SDC4,SLC2A12,SRGN,TEK,THBD,TNFRSF12A,VEGFA
GnRH-A		chemical reagent	Activated	2.95	2.996	1.52e-10	ATF3,BBS9,CDKN1A,EGR1,FOS,FOSB,GADD45B,IER2,JUN,JUNB,KLF6,NOS3,NR4A1,PPP1R15A,RASD1,RGS2,RRAD,SNN,TRPM7
triamcinolone acetonide		chemical drug		-0.532	-0.518	1.54e-10	ANGPTL4,AQP3,ATF3,BHLHE40,BMP5,DDIT3,DUSP1,DUSP10,EGR1,ERG,FKBP5,FOS,IER2,JUN,JUNB,KLF10,MT1G,MT1H,MT1L,MT1M,MT1X,MT2A,MYC,PER3,PLXNC1,RGS2,SRGN,ST3GAL5,STC2,TRIB1,ZBTB16,ZFAND5,ZNF189
dalfampridine		chemical drug	Activated	3.457	3.606	2.74e-10	ATF3,CYR61,DUSP1,EGR1,FOS,FOSB,GADD45B,HSPA8,IER2,JUN,JUNB,MAFF,NR4A1
EGF	-1.168	growth factor	Activated	5.152	5.345	3.27e-10	ANGPT1,AQP3,ATF3,BCL2L1,CDKN1A,CEBPB,CISH,CYR61,DDIT3,DGKD,DUSP1,E2F3,EGR1,EGR3,EIF2AK3,ERRFI1,ESR1,ETS2,FABP7,FGFR1,FOS,FOSB,GADD45A,HES1,IDH1,IDI1,IER2,IER3,IL1R1,JUN,JUNB,JUND,KLF10,MYC,MYOG,NR4A1,NR4A3,PDK4,PFKFB1,PPARD,PTTG1,SH2B3,SLC37A1,SMAD1,SMAD3,TGIF1,TIMP3,TNFRSF12A,TP63,TRPM7,VEGFA
beta-estradiol		chemical - endogenous mammalian	Activated	2.988	3.162	3.4e-10	ACTB,ACVR2A,ADAMTS1,ADH1C,ADM,ADRB2,ANGPT1,ANO2,ANXA3,APEX1,ASB2,ATF3,ATP6V1F,BCL2L1,BHLHE40,BMP5,CDKN1A,CEBPB,CPT1A,CRK,CYR61,DDIT3,DDIT4,DUSP1,DUSP10,DYRK2,E2F3,EGR1,EGR3,EMP1,ENC1,ESR1,FAM111A,FMO2,FOS,FOSB,FOSL2,FOXO1,FRK,GAB1,GADD45A,GADD45B,GDNF,GEM,GPX3,GTF2IRD1,H6PD,HES1,HSPA8,IER2,IER3,IFRD1,IL1R1,IL6R,INSIG2,IP6K3,IRF1,IRS2,JAK2,JUN,JUNB,JUND,KDR,KIAA0922,KIT,KLF10,KLF6,KPNA2,KRT6B,LOC1…
SU6656		chemical toxicant	Inhibited	-3.278	-3.44	3.43e-10	ADM,ATF3,DDIT3,EGR1,ETS2,GDNF,IER3,JUNB,MYC,NFIL3,VEGFA,ZFP36L1
Growth hormone		group	Activated	3.858	3.962	5.51e-10	ADRB2,ANGPTL4,CEBPB,CISH,DYRK2,EGR1,FKBP5,FOS,FOSL2,FZD7,IER3,KLF10,LPL,MSTN,MYC,MYOD1,NEDD9,PDK4,PIK3C2B,PPP1R15A,PRKAG2,SGK1,WNT9A
Hdac		group	Inhibited	-2.89	-2.89	6.48e-10	ADAMTS1,ATF3,CDKN1A,DDIT3,DLL1,EGR1,EGR3,EYA1,FOS,GADD45B,GDNF,IL6R,JUN,KLF10,KLF6,MEOX1,MEOX2,MT1B,MT1H,MYC,MYOD1,NR4A1,PPARGC1A,SEMA3C,TBX3,TP63
IFNG		cytokine	Activated	2.917	3.103	9.56e-10	ABLIM3,ACTB,ADM,AIF1L,ANGPTL4,ATF3,BACH1,BCL2L1,BTN3A1,BTN3A2,CDKN1A,CEBPB,CHAC1,CHST3,CISH,CLEC2D,CSF3,CX3CR1,DBP,DDIT3,DDR2,DDX58,DLL1,DUSP1,EGR1,EGR3,ETS2,FKBP5,FLRT2,FOS,FOSB,FTL,GBP1,GDNF,GLUL,GUSB,H6PD,HDAC9,HERC6,HK2,HSPA1A/HSPA1B,HSPA8,IDI1,IER2,IER3,IFI44,IFI44L,IL17RA,IL1R1,IL6R,IRF1,IRS2,JAK2,JUN,JUNB,JUND,KDR,KLF10,KLF6,LPL,MAFF,MAT2A,MX2,MYC,MYH10,MYOD1,MYOG,NEDD9,NOS3,PDGFA,PIM1,PIM…
lipopolysaccharide		chemical drug	Activated	3.882	4.109	1.01e-09	ABCG1,ACTN4,ACVR1,ACVR2A,ADM,ADRB2,ANGPTL2,ANGPTL4,ANXA3,APEX1,AQP3,ATF3,BCL2L1,CCNL1,CD58,CDKN1A,CEBPB,CHST3,CISH,CSF3,CX3CR1,CYR61,DDIT3,DDIT4,DDX58,DLL4,DNAJB1,DUSP1,EGR1,EGR3,EIF2AK3,EMCN,ETS2,FOS,FOSB,FOXO1,GAB1,GADD45A,GADD45B,GBP1,GEM,GLCCI1,HDAC9,HES1,HEY1,HK2,HSPA1A/HSPA1B,HSPA8,IDH1,IER3,IFI44,IFI44L,IFRD1,IL17RA,IL1R1,IL33,IL6R,IRF1,JAK2,JUN,JUNB,JUND,KDR,KIAA1551,KIT,KLF10,KLF6,LPL,MA…
forskolin		chemical toxicant	Activated	5.801	5.975	1.56e-09	ACTB,ADAMTS1,AQP3,ATF3,AVPI1,BHLHE40,CDKN1A,CEBPB,CERK,CRISPLD2,DDIT3,DDIT4,DUSP1,EGR1,ELL2,ESR1,FKBP5,FOS,FOSB,FOSL2,FOXO1,GADD45A,GADD45B,GBP1,GEM,GNAL,H3F3A/H3F3B,HK2,HSPA1A/HSPA1B,IER2,IER3,IRS2,ITPR3,JUN,JUNB,JUND,MAP2K3,MAT2A,MYC,NAP1L5,NFIL3,NPC1,NR4A1,NR4A3,PDE4D,PDK4,PIM3,PPARGC1A,PPP1R3C,RGS2,SGK1,SMAD3,SMAD7,STARD7,SYNJ2,TLE3,TRIB1,TYR,TYRP1,USP18,VEGFA,ZNF331
Vegf		group	Activated	3.725	3.97	2.53e-09	ADAM15,ADAMTS1,ADGRL2,ANGPTL2,ANGPTL4,ARHGAP18,ATF3,CRY1,CYR61,DDIT3,DLL4,EGR1,EMCN,EMP1,FKBP5,FOSB,FOXN2,GAB1,GEM,HES1,HK2,IL1R1,IRF1,ITPR3,KDR,MAGI1,MAP2K3,MEOX2,MIR17HG,MT1G,MYC,NOS3,NPC1,NR4A1,NR4A3,NRG1,PDGFA,PKDCC,PLOD2,PLXNA2,PMP22,PPARD,RGS2,RNF125,SGK1,SHISA2,SLC19A2,SLC20A1,TBC1D8,THBD,TRIB1,VEGFA
U0126		chemical - kinase inhibitor	Inhibited	-4.557	-4.754	3.11e-09	ALPK3,ANGPTL4,AQP3,ATF3,BCL2L1,BHLHE40,CCNL1,CDKN1A,CEBPB,CSF3,DBP,DDIT3,DUSP1,DUSP10,EGR1,EGR3,EIF2AK3,EMP1,ERRFI1,ESR1,FKBP5,FOS,FOSB,GADD45B,GDNF,IER2,IER3,IRF1,JUN,JUNB,JUND,KDR,KLF10,LPL,MAT2A,MYC,MYOG,NR3C2,NR4A1,NR4A3,PHC2,PPARD,RND3,SGK1,SH2B3,SMAD3,STC2,TIMP3,TRIB1,VEGFA
bicuculline		chemical - endogenous non-mammalian	Activated	3.408	3.52	3.68e-09	ATF3,CYR61,DUSP1,EGR1,FOS,FOSB,GADD45B,HSPA8,IER2,JUN,JUNB,MAFF,NR4A1
leukotriene D4		chemical - endogenous mammalian	Activated	2.727	2.9	6.97e-09	ADAMTS1,ATF3,CYR61,DUSP1,EGR1,EGR3,FOSL2,GEM,KCNJ2,LOC102724428/SIK1,NEDD9,NR4A1,NR4A3,PDK4,RGS2
Pkc(s)		group	Activated	2.119	2.248	8.13e-09	ADM,AQP3,ATF3,BCL2L1,CDKN1A,CPT1A,CYR61,DBP,DDIT3,DUSP1,EGR1,FOS,GADD45A,GADD45B,JUN,JUNB,KCNJ2,KLF6,MAFK,MYOG,NR4A1,NR4A3,PPP1R15A,RARA,RBL1,RGS2,STC2,VEGFA
CREB1	-1.175	transcription regulator	Activated	5.526	5.621	8.33e-09	ACVR2A,ADM,ANGPTL2,ATF3,BCL2L1,BHLHE40,CDKN1A,CEBPB,CPT1A,CSRNP1,CYR61,DUSP1,EGR1,ERRFI1,FAM65B,FOS,FOSB,GADD45A,GADD45B,GEM,GNAL,IDI1,IER2,IER3,IRS2,JUN,JUNB,LPL,MAT2A,MCTP1,MIDN,MKNK2,MYC,MYH10,NAP1L5,NFIL3,NR4A1,NR4A3,PIM3,PLXNA2,PLXNC1,POLR2A,PPARGC1A,PPP1R15A,RELT,RGS2,RHEB,SGK1,SIK2,SYNJ2,TGIF1,TP53INP2,VEGFA
CLOCK	-1.151	transcription regulator				1.14e-08	ANGPTL4,BHLHE40,CHST3,DBP,DDIT3,ESYT1,FKBP5,GADD45A,GADD45B,GDNF,JUNB,KLF13,LPIN1,MAP2K3,MKNK2,NFIL3,NOCT,PER3,POR,SLC20A1,ST3GAL5,THBD,USP2,WNK1
kainic acid		chemical toxicant	Activated	4.065	4.213	1.21e-08	ATF3,BCL2L1,CEBPB,CSRNP1,DUSP1,EGR1,ERRFI1,FOS,FOSB,FOSL2,GADD45B,GDNF,JUN,JUNB,JUND,KDR,NFIL3,NR3C2,NR4A1,PIM3,PPP1R15A,TYRP1,VEGFA
NRG2		growth factor				1.23e-08	CYR61,EGR1,FOSB,HES1,HK2,IER2,IER3,JUNB,NR4A1,NR4A3,PDGFA,PFKFB1,PHKG1,TOB2,VEGFA,ZNF33B
LIPE	1.185	enzyme		1.162	1.195	1.24e-08	ADH1C,ANGPT1,ANKRD1,ATF3,CEBPB,EGR1,FKBP5,FOS,H3F3A/H3F3B,HSPA1A/HSPA1B,MEOX2,NR4A1,PDE8A,PDK4,PFKFB1,PHKG1,PPARGC1A,RARA,RRAD,SDC4,SMAD7,ST3GAL5
progesterone		chemical - endogenous mammalian	Activated	2.471	2.571	1.83e-08	ACTB,ADAMTS1,ADM,ADRB2,ATF3,BCL2L1,BHLHE40,CDKN1A,CEBPB,DBP,DDIT3,E2F3,EGR1,ELL2,ENC1,ENG,ERRFI1,ESR1,FKBP5,FOS,FOXO1,GABARAPL1,HEY1,HSPA8,IL6R,IRS2,JUN,KDR,KLF10,LPIN1,LPL,LXN,MAOA,MAP2K3,MT2A,MYC,MYO10,NEDD9,NFIL3,NOS3,NPC1,NR3C2,NR4A1,NT5C2,PDGFA,PIK3R1,PLIN4,PMP22,SGK1,SMPDL3A,TBC1D8,THBD,TIMP3,TNFRSF1A,VEGFA
HGF		growth factor	Activated	4.828	5.059	4.14e-08	ADAMTS1,ADGRL2,ANGPTL2,ANGPTL4,ATF3,BCL2L1,CDKN1A,CRY1,CYR61,DDIT3,EGR1,EMP1,ERRFI1,FKBP5,FOS,FOSB,FOXN2,GAB1,GEM,HES1,HK2,ITPR3,MAP2K3,MAT2A,MEOX2,MYC,NOS3,NPC1,NR4A1,NR4A3,NRG1,PDGFA,PIM1,PLXNA2,PMP22,PPARD,PTTG1,RGS2,SGK1,SLC19A2,SLC20A1,TBC1D8,THBD,TIMP3,TNFRSF1A,TP63,TRIB1,VEGFA
BRCA1	-1.095	transcription regulator		1.668	1.72	4.6e-08	ACTB,ANGPT1,BACH1,BCL2L1,CDKN1A,DDIT3,DDIT4,DDX58,E2F3,EGR1,ESR1,FKBP5,FOXO1,GADD45A,GADD45B,H3F3A/H3F3B,KIT,LPIN1,MYC,NEDD9,NOS3,RBL1,SMAD3,TP63,VEGFA
SB203580		chemical - kinase inhibitor	Inhibited	-3.845	-4.074	4.89e-08	ADAMTS9,ADRB2,ANXA3,ATF3,CDKN1A,CX3CR1,DDIT3,DUSP1,EGR1,ETS2,FOS,FOSB,GADD45A,IER3,JUN,JUNB,JUND,KDR,MAT2A,MSTN,MYC,MYOD1,MYOG,NOS3,NR4A1,PDGFA,PPARD,PPARGC1A,PPARGC1B,PPP1R15A,SGK1,SLC20A1,SMAD3,STC2,TIMP3,TYR,UCP3,VEGFA
PD98059		chemical - kinase inhibitor	Inhibited	-4.74	-4.939	4.93e-08	ANKRD1,ATF3,BCL2L1,CDKN1A,CEBPB,DDIT3,DUSP1,E2F3,EGR1,EGR3,EIF2AK3,EIF5,EMP1,ENG,ERRFI1,FKBP5,FOS,FOSB,GADD45A,GDNF,IER3,JUN,JUNB,JUND,LPL,MAT2A,MT1B,MT1L,MT1M,MYC,MYOD1,MYOG,NOS3,NPC1,NR4A1,PDGFA,PFKFB1,PIK3R1,PIM1,PPARD,PPP1R10,PPP1R15A,RPS2,SLC3A2,SMAD3,ST6GAL1,STOM,TYR,TYRP1,VEGFA,ZFP36L1
NRG1	-1.368	other	Activated	2.242	2.312	4.94e-08	ANGPT1,CDKN1A,CYR61,DDIT3,DUSP1,EGR1,EGR3,ERRFI1,FOS,FOSB,GPX3,HES1,HK2,IDI1,IER2,IER3,JUNB,JUND,MYC,MYOG,NR4A1,NR4A3,NRG1,PDGFA,PFKFB1,PHKG1,TOB2,VEGFA,ZNF33B
Ca2+		chemical - endogenous mammalian	Activated	2.702	2.841	5.29e-08	APEX1,ATF3,BCL2L1,CDKN1A,CEBPB,CRY1,CYR61,DBP,DDIT3,DUSP1,E2F3,EGR1,FIGF,FOS,FOSL2,IL33,IL6R,IRF1,IRS2,ITPR3,JUN,JUNB,JUND,NOS3,NR4A1,NR4A3,PTTG1,SGK1,SPRR2A,TCF4,VEGFA
2-amino-5-phosphonovaleric acid		chemical - other		-1.935	-1.91	1.02e-07	ADAMTS1,ASB2,C5orf51,DOK7,DUSP1,EGR1,EGR3,FOS,FOSB,FOXO1,GADD45A,GADD45B,HDAC9,IFRD1,JUN,JUNB,KDR,NOS3,NR4A1,NR4A3,NRN1,RGS2
NELFB		other		-1.856	-1.89	1.03e-07	ATF3,CDKN1A,GADD45A,GADD45B,MKNK2,RPS3,VEGFA
25-hydroxycholesterol		chemical reagent	Activated	3.17	3.195	1.58e-07	ABCG1,ATF3,CHAC1,DDIT3,FOS,FOSB,FOSL2,GPX3,JUN,JUNB,JUND,MAFF,NR4A1,NR4A3
EIF2AK2	-1.134	kinase		1.633	1.781	1.73e-07	ATF3,BHLHE40,CDKN1A,CEBPB,DDIT3,DDX58,EGR1,FOS,IRF1,IRS2,MT1M,MYC,NEDD9,NNMT,PPP1R15A,USP18
IRAK4	-1.085	kinase				1.73e-07	ATF3,CSRNP1,EGR1,ERRFI1,FOS,FOSB,GEM,IER2,IFRD1,IRF1,JUN,NOCT,NR4A1,SLC25A25,ZC3H12A
6,7-dinitroquinoxaline-2,3-dione		chemical reagent	Activated	1.906	2	1.82e-07	EGR1,FOS,FOSB,JUN,JUNB
aplidine		biologic drug		1.624	1.709	2.11e-07	DUSP1,FOS,FOSB,JUN,JUNB,JUND
NEDD9	-1.504	other		1.36	1.508	2.22e-07	ADM,BHLHE40,DDIT4,ERRFI1,FOS,KIT,MKNK2,NRN1,PFKP,PLOD2,PPP1R3B
4-hydroxytamoxifen		chemical drug		1.222	1.301	2.95e-07	ANGPTL2,AQP3,BCL2L1,CDKN1A,CEBPB,DDIT4,ESR1,FGFR1,FOS,FOSL2,FOXO1,IER3,JUNB,MYC,NEDD9,PDK4,PPARGC1A,PTTG1,RARA,RHOBTB2,SGK1,THRB
arsenite		chemical toxicant	Activated	3.008	3.063	3.85e-07	APEX1,ASPN,CDKN1A,DUSP1,EGR1,FIGF,FOS,GADD45A,HSPA1A/HSPA1B,IER3,IRF1,JUN,MAFF,MAFG,MYC,NR4A1,PPP1R3C,VEGFA
tosedostat		chemical drug	Activated	3.023	3.162	4.26e-07	ATF3,CDKN1A,CEBPB,CHAC1,DDIT3,DDIT4,GADD45A,PPP1R15A,STC2,VEGFA
oblimersen		biologic drug	Activated	1.853	2.01	4.46e-07	ADM,ATF3,BCL2L1,CDKN1A,DUSP1,GADD45A,GADD45B,IFI44,IFRD1,KLF10,MAFF,MX2,SNAPC1
deferoxamine		chemical drug	Activated	2.748	2.853	4.59e-07	ADM,ANGPTL4,BACH1,BHLHE40,CDKN1A,DDIT3,DUSP1,DUSP10,EGR1,FOS,GADD45A,GADD45B,GEM,HK2,HSPA1A/HSPA1B,LPL,MX2,MYC,NFIL3,PFKFB1,SMAD7,TAOK2,VEGFA
Insulin		group	Activated	2.626	2.711	5.01e-07	ACTB,ANGPTL4,BCL2L1,CDKN1A,CEBPB,DDIT4,DUSP1,EGR1,ERRFI1,FOS,FOSB,FOXO1,FTL,HES1,IRS2,JAK2,JUN,LPIN1,LPL,MAOA,MYC,NFIL3,NOS3,NR4A1,NR4A3,PDK4,PIK3R1,PPARD,PPARGC1A,PPARGC1B,PPP1R15A,SLC38A3,TRIM63,VEGFA
MYC	5.078	transcription regulator		-0.184	-0.059	5.16e-07	ACTB,ACTN4,ACVR1,ACVR2A,ADAMTS1,ADM,ANGPT1,APEX1,BCL2L1,C9orf3,CDKN1A,CHST15,CPT1A,DDIT3,DDIT4,DUSP1,E2F3,EGR1,EIF4A1,EMP1,FAP,FGFR1,FKBP5,FOS,GADD45A,GADD45B,GLUL,H3F3A/H3F3B,HES1,HK2,IDH1,IER3,IER5,JUN,KDR,KLF10,KLF6,KRT6B,LOC102724788/PRODH,LRRN1,LXN,MAT2A,MIR17HG,MNT,MRE11A,MYC,MYO1C,NOP58,PFKFB1,PFKP,PMP22,PPARD,PRKACB,RARA,RPL7A,RRS1,SEPHS2,SGK1,SLC16A3,SLC38A1,SLC3A2,SLC7A5,SMAD1,TESPA1,TL…
bucladesine		chemical toxicant	Activated	3.953	4.102	5.64e-07	ADAMTS1,CDKN1A,CEBPB,CPT1A,DUSP1,ERRFI1,FGFR1,FOS,FOSL2,FOXO1,GADD45B,GEM,GLUL,IRS2,JUN,JUNB,KIT,LXN,MAT2A,MYC,MYOG,NAP1L5,NR4A1,NR4A3,PDE10A,PDE4D,RBL1,RGS2,SLC9A3R2,SMAD3,SOX7,SRGN,THBD
ADRB		group		0.046	-0.032	6.5e-07	ANGPTL4,ANKRD1,ATF3,BHLHE40,CDKN1A,DDIT3,DDIT4,E2F3,FAM214A,FOS,GADD45A,IDH1,JUN,JUNB,LPIN1,LTBP1,NR4A1,NR4A3,PPARGC1A,SLC9A3R2,TEK
cisplatin		chemical drug		1.62	1.706	7.19e-07	AADAT,ACTB,ADAMTS1,ANKRD1,AQP3,ATF3,BBS9,BCL2L1,CDKN1A,CLCN6,CPT1A,DDIT3,DDIT4,DMXL2,DUSP1,EGR1,ERCC4,ESR1,FOS,GADD45A,HDAC9,HEYL,HK2,IER3,JUN,JUND,KAT6B,LATS2,LPIN1,LXN,MAOA,MNT,MYC,PDK4,PPARGC1A,RAB11FIP1,RCN1,RHOBTB2,SLC22A5,SLC7A6,ST6GAL1,TAOK2,TGIF1,TIMP3,TMEM55B,TNFRSF12A,TNFRSF1A,TNFRSF1B,TOB1,TP53INP1,TP63,USP2,ZNF33A
PRKCE	-1.159	kinase	Activated	3.265	3.407	7.34e-07	BCL2L1,CDKN1A,CEBPB,CSF3,CYR61,EGR1,FOS,JUN,JUNB,MYC,PDGFA,PIM1,RGS2,VEGFA
TP53		transcription regulator		0.629	0.711	8.32e-07	ACTB,ACTN4,ADRB2,ANGPT1,ANXA3,APEX1,AQP3,ATF3,BCL2L1,BHLHE40,CCNL1,CDKN1A,CEBPB,CYR61,DAPK3,DBP,DDIT3,DDIT4,DUSP1,EGR1,EGR3,EIF2AK3,ENG,ESR1,FBXW7,FGFR1,FKBP5,FLRT2,FOS,FOXO1,GADD45A,GBP1,GLUL,GPX3,HDAC9,HK2,HSPA1A/HSPA1B,HSPA8,IDH1,IER3,IER5,IL17RA,JUN,JUNB,JUND,KDR,KIT,KLHL21,KPNA2,LATS2,LOC102724788/PRODH,LPIN1,LTBP1,MAFB,MIR17HG,MT1L,MYC,MYH10,MYO10,MYO1C,NOS3,OSGIN1,PDGFA,PDP1,PFKP,PHKG1,PIK…
mitomycin C		chemical drug		1.37	1.497	8.84e-07	ATF3,BCL2L1,CDKN1A,EGR1,GADD45A,IRF2BP2,IRF2BPL,JUN,PPP1R15A,SRSF5,TP53INP1,TP63,VEGFA
FGF1		growth factor		1.498	1.468	1.1e-06	CDKN1A,CYR61,DLL1,EGR1,FGFR1,FOS,FZD7,GDNF,IKZF2,JUN,MAB21L1,MYC,NOS3,PDGFA,TCF4,TIMP3,TNFRSF12A,VEGFA
ID2		transcription regulator		1.311	1.291	1.13e-06	BCL2L1,CDKN1A,CEBPB,DUSP1,DUSP10,ETS2,FOXO1,GADD45B,IKZF2,IL6R,JAK2,KLF6,MAP3K14,MYC,NR4A1,NR4A3,PIK3C2B,PIK3IP1,PIK3R1,SMAD7,TCF4,TNFRSF1A,ZBTB16
carrageenan		chemical - endogenous non-mammalian	Activated	2.82	2.95	1.16e-06	EGR1,FOS,FOSB,FOSL2,JUN,JUNB,JUND,KIT,VEGFA,WNT9A
phenylephrine		chemical drug	Activated	2.434	2.528	1.26e-06	ANGPT1,DUSP1,E2F3,EGR1,FOS,JUN,MYC,NRG1,PDK4,RGS2,RRAD,THRB
INS		other		1.476	1.485	1.29e-06	AQP3,BCL2L1,CDKN1A,CEBPB,CPT1A,DDIT3,EGR1,FOS,FOSB,FOSL2,FOXO1,IRS2,JUN,JUNB,JUND,LPL,NOS3,PPARGC1A,VEGFA
FGF2		growth factor	Activated	4.552	4.68	1.46e-06	ANGPT1,ANGPTL4,AQP3,BCL2L1,CDKN1A,CSF3,CYR61,DDIT3,DLL1,DLL4,EGR1,ERRFI1,FGFR1,FOS,FOXO1,GADD45A,GBP1,GDNF,JUN,JUNB,KDR,MEOX2,MYC,MYOD1,MYOG,NOS3,NR3C2,NR4A1,PDGFA,PTTG1,SLC20A1,TIMP3,TNFRSF12A,VEGFA
TREM1		transmembrane receptor	Activated	4.078	4.2	1.63e-06	ADRB2,ARRDC4,ATF3,CEBPB,EGR1,EGR3,EIF2AK3,ETS2,GADD45B,GEM,HES1,HES4,IL1R1,IL6R,IRF1,KCNJ2,LPL,MAFF,MT1M,NPC1,OSGIN1,RRAD,SNAPC1,SYNJ2,THBD
D-glucose		chemical - endogenous mammalian		1.619	1.671	1.77e-06	ABCG1,ACTB,ATF3,BCL2L1,CDKN1A,CEBPB,DDIT3,DDIT4,EGR1,EIF2AK3,FOS,GABARAPL3,GLUL,H6PD,HK2,IDH1,IER2,IRS2,ITPR3,JUN,JUNB,KDR,KLF10,KLRG1,LOC102724788/PRODH,LPL,MAFB,MIDN,MSTN,MYC,NOS3,NR4A1,NR4A3,PFKP,PODXL,PPARD,PPARGC1A,SEPHS2,SGK1,SLC3A2,STXBP1,TGIF1,TRIM63,VEGFA,ZMYND8
cycloheximide		chemical reagent		0.746	0.712	1.94e-06	ACTB,ADM,BCL2L1,CDKN1A,CEBPB,CYR61,DDIT4,DUSP1,EGR1,ERG,ESR1,FGFR1,FOS,FOSB,FOSL2,GADD45A,GADD45B,GBP1,IRS2,JUN,JUNB,JUND,KLF3,LPL,MYC,MYOG,NR4A1,PDGFA,RGS2,RHOBTB2,THBD,THRB,TOB1,VEGFA,VHL
FSH		complex		1.205	1.267	2.09e-06	ACTB,ACVR2A,ADAMTS1,ADM,AQP3,DUSP1,ELL2,ENC1,ESR1,FGFR1,FILIP1L,FKBP5,FOS,FOSB,FOSL2,GBP1,GEM,HK2,IL6R,JUN,JUNB,KLF10,MAP2K3,MT1H,MT1L,MT1X,MT2A,MYC,NR4A1,PPFIA4,RARA,SGK1,SMAD1,SMAD7,TOB1,TRIB1,VEGFA,ZNF331
carbamylcholine		chemical drug	Activated	2.209	2.287	2.12e-06	CDKN1A,EGR1,FOS,GEM,ITPR3,JUN,NOS3,NR4A1,RGS2,VEGFA
IGF2		growth factor		0.867	0.912	2.15e-06	CDKN1A,CRY1,DDIT3,DUSP1,EGR1,FABP7,GADD45A,IDH1,IER2,IER3,JUNB,MNT,MYC,MYOD1,MYOG,PIK3R1,PIM1,SLC20A1,TGIF1,VEGFA,ZFAND5
PRL		cytokine		-0.511	-0.353	2.56e-06	ACTB,ANXA3,CDKN1A,CISH,DDX58,DDX60L,EGR1,ESR1,FOS,HERC6,IFI44,IFI44L,IRF1,JAK2,JUN,MAFG,MX2,MYC,NOS3,PDK4,PIM1,PIM3,PPM1K,RASD1,SAMD9L,TMEM140,TP63,USP18,ZCCHC2
lysophosphatidic acid		chemical - other	Activated	2.244	2.368	2.8e-06	ANKRD1,CYR61,DUSP1,EGR1,FKBP5,FOS,JUN,JUNB,KDR,LPL,MYC,NOS3,PFKFB1,PPP1R3B,VEGFA
doxorubicin		chemical drug	Activated	2.653	2.752	2.88e-06	ADAMTS1,ADM,APEX1,ATF3,BCL2L1,BHLHE40,CDKN1A,CYR61,DDIT3,DUSP1,E2F3,EGR1,ESR1,FOS,GADD45A,IER3,IRF1,JAK2,JUN,LOC102724788/PRODH,LXN,MYC,NPIPB3 (includes others),OSGIN1,PTTG1,RBL1,RCN1,SLC19A2,SLC22A5,SMAD3,SMAD7,TNFRSF12A,TNFRSF1A,TP53INP1,TP63,VEGFA
actinomycin D		chemical drug	Inhibited	-3.919	-4.074	2.88e-06	ABCG1,ACTB,ADM,CDKN1A,CYR61,DUSP1,ERRFI1,FGFR1,FOS,FOSL2,GADD45A,IRF1,IRS2,ITPR3,JMY,JUN,LPL,MAOA,MYC,RGS2,SLC20A1,SMAD7,THRB,TNFRSF1B,VEGFA
ID3	-1.157	transcription regulator		0.925	0.895	2.91e-06	BCL2L1,CDKN1A,CEBPB,DUSP1,DUSP10,ETS2,FOXO1,GADD45B,IKZF2,IL6R,JAK2,KLF6,MAP3K14,MYC,NR4A1,NR4A3,PIK3C2B,PIK3IP1,PIK3R1,SMAD7,TCF4,TNFRSF1A,ZBTB16
ADRB3		g-protein coupled receptor		1.65	1.715	2.92e-06	ADRB2,EGR1,FOS,JUN,JUNB,PPARGC1A,UCP3
thapsigargin		chemical toxicant	Activated	4.046	4.161	2.99e-06	ATF3,BCL2L1,CDKN1A,CEBPB,CHAC1,DDIT3,DDIT4,EGR1,ERRFI1,FOS,GADD45A,GADD45B,IER2,IL1R1,JUN,LPIN1,MYC,NFIL3,NR4A1,NR4A3,PPP1R15A,SGK1
VEGFA	2.584	growth factor	Activated	3.131	3.318	3.1e-06	ADAM15,ADAMTS1,ANGPT1,CDKN1A,CYR61,DLL1,DLL4,E2F3,EGR1,EPHB4,ETS2,FGFR1,FOS,FOSB,GBP1,HES1,JUNB,KDR,KLRG1,MEOX2,NOS3,NR4A1,PIM1,PPARGC1A,TBC1D8,TEK,THBD,VEGFA
SMAD3	1.478	transcription regulator	Activated	3.058	3.169	3.15e-06	ANKRD1,ASPN,CDKN1A,EGR1,ENG,ESR1,FOS,GADD45B,HEY1,JUN,JUNB,JUND,MSTN,MYC,MYOD1,POR,PPARD,PPARGC1A,S1PR1,SMAD1,SMAD3,SMAD7,TBX3,TIMP3,VEGFA
Pdgf (complex)		complex	Activated	2.859	2.961	3.29e-06	CDKN1A,EGR1,ERRFI1,FOS,FOSB,FOXO1,HEY1,IRS2,JUN,JUNB,MEOX2,MYC,THBD,TIMP3,VEGFA
CSF3	1.321	cytokine	Activated	2.719	2.774	3.32e-06	BCL2L1,CEBPB,CISH,CX3CR1,EGR1,EGR3,FGFBP2,FOS,GADD45A,GADD45B,GDNF,JUN,KIT,MYC,NFIL3,NOS3,PIM1,RARA,SLC20A2,TNFRSF1A,TNFRSF1B,VEGFA
TGFB3		growth factor	Activated	2.179	2.326	3.61e-06	ASPN,BHLHE40,CDKN1A,CYR61,ENG,FOS,FOSB,FOSL2,JUN,JUND,MYO10,PLOD2,PPARGC1A,SMAD7,TIMP3,VEGFA
SB 216763		chemical toxicant		1.396	1.486	3.71e-06	BHLHE40,CYR61,DLL4,FOSB,MYC,MYOG,NR4A1,NR4A3,RGS2,RND3
SMAD1	-1.233	transcription regulator		0.174	0.278	3.71e-06	BCL2L1,CDKN1A,GADD45B,HEY1,IRF1,MYC,PDGFA,SMAD1,SMAD7,VEGFA
WNT3A		cytokine		1.021	1.111	3.8e-06	ANGPT1,ARHGAP18,ARRDC4,CEBPB,CYR61,DDIT4,ENG,GDNF,IKZF2,IRS2,JUN,KDR,MAB21L1,MT1X,MYC,NRG1,PDGFA,PMP22,SDC4,SIM1,TCF4,TIMP3,TYR,TYRP1,VEGFA,WNT9A
ATF4		transcription regulator	Activated	2.472	2.633	3.99e-06	APEX1,ARHGAP24,ATF3,CDKN1A,CEBPB,CHAC1,DDIT3,DDIT4,DDR2,JUN,MT2A,PMP22,PPP1R15A,SLC38A3,SLC3A2,SLC7A5,STC2,TNFRSF12A,VEGFA
AGT		growth factor	Activated	3.348	3.488	4e-06	ADH1C,ADM,ANGPT1,ANXA3,ATF3,BACH1,CDKN1A,DLL4,DUSP1,EGR1,ENG,ERRFI1,FOS,GLCCI1,HES1,HEY1,HSPA1A/HSPA1B,IDH1,IDI1,JUN,LATS2,MYC,MYH10,NOS3,NR4A1,NRG1,PDGFA,PIK3R1,PPARGC1A,PPP1R3C,RBL1,RGS2,SGK1,SMAD7,SPTSSA,THBD,TNFRSF12A,TNFRSF1B,VEGFA
hydrogen peroxide		chemical - endogenous mammalian	Activated	4.058	4.247	4.24e-06	ANKRD1,APEX1,ATF3,BCL2L1,C1QTNF9B,CDKN1A,DDIT3,DDIT4,DNAJB1,DUSP1,DUSP10,EGR1,ENC1,ENG,ETS2,FOS,GADD45A,GADD45B,IER5,JUN,KDR,KIT,MYC,NFIL3,NOS3,NR4A1,OSGIN1,PIM1,PPARGC1A,PPARGC1B,RCN1,RPL7A,SGK1,SLC20A1,SRGN,TP53INP1,TYR,VEGFA,WNK1
ERBB2	-1.1	kinase	Activated	2.142	2.251	4.57e-06	ACTB,ANGPTL2,ANGPTL4,ATP1B3,BCL2L1,BHLHE40,CDKN1A,CEBPB,CMAS,DAAM1,DDIT3,DLL1,EGR1,ELL2,EMP1,ESR1,FAM134B,FIGF,FOS,FOXO1,FZD4,GPX3,H6PD,HES1,HSPA1A/HSPA1B,IDH1,IL6R,JUN,JUNB,KDR,KIT,LXN,MAOA,MAP2K3,MKNK2,MPHOSPH9,MYC,MYO10,NCAPD2,NEDD9,NNMT,NRG1,PDE8A,PDK4,PQLC1,RRAD,SMAD3,SMAD7,TGIF1,THBD,TIMP3,VEGFA
BMP2		growth factor	Activated	3.484	3.607	5.24e-06	BCL2L1,BHLHE40,CDKN1A,FGFR1,FOS,FOSB,FOXO1,GADD45B,HEY1,JUN,JUNB,KLF10,MRE11A,MYC,MYOG,NOS3,PLXNA2,SMAD1,SMAD7,TIMP3,TOB1,VEGFA,ZBTB16
trovafloxacin		chemical drug	Activated	2.436	2.496	5.28e-06	ADRB2,BHLHE40,CDKN1A,CRK,ERRFI1,ETS2,FOS,IL17RA,IRF1,JUNB,SLC11A2,TGIF1,VEGFA
CSF2RB		transmembrane receptor	Activated	2.301	2.415	5.96e-06	BCL2L1,FOS,JUN,JUNB,MYC,PIM1
ESR1	-1.232	ligand-dependent nuclear receptor		-1.392	-1.338	6.22e-06	ABHD2,ANGPTL2,ANO2,ANXA3,APEX1,AQP3,ARHGAP18,ATF3,BCL2L1,CASP8AP2,CDKN1A,CEBPB,CRK,DDIT4,DIAPH1,DUSP10,DYRK2,EGR1,ESR1,FAM102A,FBXW7,FGFR1,FLCN,FOS,FOSB,FOSL2,FOXO1,GADD45B,GEM,IER3,IFI44,IFI44L,IFRD1,IRF1,IRS2,JAK2,JMY,JUN,JUNB,JUND,KCNQ4,LATS2,LPL,LTBP1,MAGI1,MAP3K14,MPHOSPH9,MYC,MYH10,NEDD9,NOS3,NR1D2,PCNT,PDE7A,PDK4,PLEKHG2,PLOD2,PLXNA2,POR,PPARD,PPARGC1A,PPP1R3C,PRKACB,PTPN4,PTTG1,RARA,RBL1,…
N-acetylsphingosine		chemical reagent	Activated	2.164	2.208	6.23e-06	BCL2L1,CDKN1A,CEBPB,EIF2AK3,FOS,JUN,MYOD1,MYOG,RARA,RBL1
RBPJ	-1.092	transcription regulator		-0.099	-0.2	6.35e-06	CDKN1A,CSF3,DLL1,DLL4,DUSP1,FIGF,FOS,GDNF,HES1,HEY1,IL17RA,JUN,LFNG,MAP2K3,MSTN,MYC,MYOG,SOS1,VEGFA
CREM	1.167	transcription regulator	Activated	2.866	2.916	7.11e-06	ADRB2,ATF3,BHLHE40,CEBPB,CSRNP1,DUSP1,EGR1,ERRFI1,FOS,GADD45B,IDI1,IRS2,JUNB,MIDN,MKNK2,NFIL3,NR4A1,PPP1R15A,VEGFA
5-N-ethylcarboxamido adenosine		chemical reagent		0.997	0.997	7.28e-06	ADM,BHLHE40,EGR1,GADD45A,GDNF,HK2,IER2,JUNB,KLF6,NFIL3,NR4A1,NR4A3,RGS2,THBD,USP2,VEGFA
FADD		other		-1.652	-1.571	7.48e-06	CDKN1A,DDX58,EGR1,ELMOD2,FOS,GADD45B,JUN,JUNB,KLF6,MYC,MYOG,NFIL3,PIM1,PPP1R15A
quinolinic acid		chemical - endogenous mammalian	Activated	2.894	2.92	7.98e-06	BCL2L1,EGR1,FOS,FOSB,GDNF,HSPA1A/HSPA1B,JUN,JUNB,JUND,MYC
bee venom		chemical - endogenous non-mammalian	Activated	2.018	2.06	8.14e-06	CCNL1,DDIT3,DNAJB1,ETS2,FOSB,GADD45A,IFRD1,IRF1,JUN,JUNB,NFIL3,NOS3,PPP1R15A,RGS2,THBD
oleic acid		chemical - endogenous mammalian		1.422	1.471	8.14e-06	AQP3,DDIT3,DUSP1,FOS,GADD45A,GADD45B,HK2,LPL,NOS3,NR4A1,PDK4,PIK3IP1,PLIN4,PPARGC1A,UCP3
EGFR		kinase	Activated	3.063	3.162	8.82e-06	ACTB,BCL2L1,CDKN1A,CEBPB,DDIT3,DUSP1,E2F3,EGR1,EGR3,ESR1,FABP7,FAP,FOS,FOSL2,GADD45A,GBP1,HK2,IER2,IER3,IL33,IRF1,JUN,JUNB,JUND,LAMA4,MT1B,MT1L,MT1M,MYC,VEGFA
crocidolite asbestos		chemical toxicant	Activated	2.659	2.79	8.87e-06	FOS,FOSL2,GADD45A,JUN,JUNB,JUND,MYC,TNFRSF1A
tetrachlorodibenzodioxin		chemical toxicant		1.932	1.948	8.97e-06	ADM,ANGPT1,AQP3,ATOH8,CDKN1A,CEBPB,CYR61,DMXL2,EPHB1,ESR1,ETS2,FMO2,FOS,FZD7,HDAC9,HES1,HSPA1A/HSPA1B,HSPA8,IDH1,INSIG2,JAK2,JUN,JUND,MYC,MYO10,PLXNA2,S1PR1,SIM1,SLC16A10,SLC22A5,SLC38A3,STC2,VEGFA
motexafin gadolinium		chemical drug	Activated	2.131	2.236	9.11e-06	MT1G,MT1H,MT1L,MT1X,MT2A
Igkv1-117		other				9.11e-06	CDKN1A,FOSL2,JUN,JUNB,MYC
carbon tetrachloride		chemical toxicant	Activated	3.223	3.343	9.85e-06	ATF3,BCL2L1,CDKN1A,DDIT3,DUSP1,FOS,GADD45A,GADD45B,JUN,JUNB,JUND,KDR,MYC,NR4A1,PDGFA,PPARD,PPP1R15A,SMAD1,SMAD3,SMAD7,TIMP3,TNFRSF12A
POMC		other		1.734	1.808	1.02e-05	DUSP1,FOS,FOSL2,JUN,JUNB,NOS3,NR4A1,NR4A3,PPARGC1A,SLC9A3R2,SMAD3,TCF4,TYR,TYRP1
dihydrotestosterone		chemical - endogenous mammalian	Activated	1.869	2.002	1.07e-05	ABCG1,ACTB,ADAMTS1,ADH1C,ADM,BCAR1,BCL2L1,CDKN1A,CMKLR1,CPT1A,EGR1,ESR1,FGFR1,FKBP5,FOS,FOXO1,FRK,FTL,GLUL,GPX3,HERC3,HK2,HSPA1A/HSPA1B,IRS2,JUN,LPL,LTBP1,MAFF,MYC,MYOD1,NOS3,NR4A1,SGK1,SLC11A2,SLC16A6,SLC19A2,SLC25A40,SLC3A2,SLC7A6,SMAD3,STXBP1,TP53INP2,USP54,VEGFA
RARA	1.556	ligand-dependent nuclear receptor		0.271	0.276	1.09e-05	ABHD2,ADH1C,CDKN1A,CEBPB,CSF3,DUSP1,EGR1,EGR3,ELL2,FGFR1,FLCN,FOS,FOSL2,IFI44,IFI44L,IL1R1,IL6R,IRF1,JUN,MAFB,MYC,NEDD9,PLXNA2,PTTG1,RARA,THBD,TP63,UCP3
NKX2-3		transcription regulator		-0.461	-0.463	1.19e-05	ADM,AIF1L,ANGPTL4,CD300LG,CERK,CSRNP1,DDX58,DDX60L,EMCN,FAM172A,FCN3,FLRT2,GALNT15,GBP1,HEY1,MAMDC2,MCTP1,MT1M,NOS3,PIM3,SAMD9L,SMAD7,UCP3,USP18
R5020		chemical reagent	Activated	1.984	2.068	1.21e-05	BCL2L1,CDKN1A,CEBPB,FKBP5,IER3,IRS2,MT2A,MYC,NR3C2,RGS2,SGK1,ZBTB16
formaldehyde		chemical - endogenous mammalian	Activated	2.439	2.548	1.23e-05	EGR1,FOS,FOSB,FOSL2,JUN,JUNB,JUND,SGK1
sodium arsenite		chemical drug	Activated	2.083	2.125	1.31e-05	CDKN1A,CISH,DDIT3,EGR1,ESR1,FOS,GADD45A,GADD45B,JUN,MAT2A,VEGFA
raloxifene		chemical drug		-0.37	-0.366	1.39e-05	ANXA3,CDKN1A,DDIT4,DUSP1,EGR3,ENG,ESR1,HES1,HSPA1A/HSPA1B,IER3,IL1R1,JUN,KIAA0922,KLF6,PPP1R3C,PTTG1,SLC22A5,SMAD3,SMAD7,THBD,TIMP3
Il3		cytokine	Activated	2.008	2.07	1.45e-05	BCL2L1,BHLHE40,CDKN1A,CISH,CSF3,EGR1,FOS,MYC,NFIL3,PIM1,TNFRSF1A,TNFRSF1B
dinoprost		chemical - endogenous mammalian		1.822	1.877	1.46e-05	ADM,ESR1,FOS,FOSL2,HSPA1A/HSPA1B,JUN,LPL,MYC,NFIL3,NR4A1,POR,TIMP3,VEGFA
PTH		other	Activated	2.792	2.902	1.52e-05	ADAMTS1,ANGPT1,BHLHE40,CDKN1A,CEBPB,DUSP1,FOS,FOSB,FOSL2,IL33,IL6R,JUN,NFIL3,NR4A1,PDGFA,RGS2,SDC4,SMAD3,SMAD7
F2R		g-protein coupled receptor	Activated	2.164	2.305	1.59e-05	ANGPT1,CYR61,DUSP1,EGR1,EGR3,FOS,KDR,MYOG,NR4A1,TEK,VEGFA
NR3C2	-1.41	ligand-dependent nuclear receptor		1.899	1.941	1.63e-05	ADAMTS1,BCL2L1,DDIT4,EGR1,FKBP5,GPX3,KDR,MT1H,NOS3,PLIN4,RGS2,RRAD,SEMA3C,SGK1,VEGFA
Salmonella enterica serotype abortus equi lipopolysaccharide		chemical toxicant	Activated	3.356	3.571	1.68e-05	ADRB2,ARRDC4,CSF3,EGR1,EGR3,ETS2,FJX1,GADD45A,GADD45B,GBP1,GEM,HES1,HES4,HEY1,IRF1,KCNJ2,MAFF,NOCT,OSGIN1,PIM3,SYNJ2
tacrolimus		chemical drug		1.071	1.016	1.7e-05	ANGPT1,BCL2L1,DACH1,EGR1,ELL2,ENC1,FKBP5,FOS,FOSB,GNPDA1,IL33,JUN,JUNB,MYC,MYH10,NOS3,NR4A1,PRKACB,SMAD7,TLE1,TLE3,TNFRSF12A
PPARG		ligand-dependent nuclear receptor	Activated	2.245	2.33	1.93e-05	ABCG1,ADRB2,AGPAT2,ANGPTL4,AQP3,CDKN1A,CEBPB,CPT1A,CSF3,FAM20C,H6PD,HES1,HK2,IDH1,INSIG2,IRS2,JUN,KLF11,KLF6,LOC102724788/PRODH,LPL,MCTP1,MKNK2,MYOD1,MYOG,NOS3,NR4A1,PDK4,PLIN4,PPARD,PPARGC1A,PPARGC1B,RAPGEF1,SGK1,TCF4,UCP3,VEGFA
PADI4		enzyme				1.96e-05	BCL2L1,CDKN1A,GADD45A,OSGIN1
norepinephrine		chemical - endogenous mammalian	Activated	3.761	3.876	2.06e-05	CEBPB,CRY1,DUSP1,EGR1,EIF2AK3,FOS,FOSL2,GEM,IRS2,MAT2A,NAP1L5,NR4A1,NR4A3,PDE10A,PDE4D,PPARGC1A,SGK1,SMAD7,VEGFA
troglitazone		chemical drug	Activated	2.699	2.731	2.17e-05	ABCG1,ABHD2,ANGPTL4,AQP3,ATF3,BCL2L1,CDCA7L,CDKN1A,DDIT3,EGR1,EIF5,FBXW7,FOS,GADD45A,IFRD1,JUN,LAMA4,LOC102724788/PRODH,LPL,MT1G,MT1H,MYC,NNMT,NR4A1,NR4A3,PDK4,PLIN4,PPARGC1A,RASD1,TGIF1,UCP3,USP18,VEGFA
CEBPA		transcription regulator		0.49	0.582	2.18e-05	ADH1A,ADH1C,AGPAT2,CDKN1A,CEBPB,CPT1A,CSF3,EMCN,FOS,FOXO1,GADD45A,GBP1,IER3,IL6R,IRS2,JUN,JUNB,LPL,MT2A,MYC,MYOD1,MYOG,NFIL3,PLOD2,PPARD,PPARGC1A,PPP1R3C,RBL1,RGS2,SMPDL3A,THBD,THRB,TNFRSF1A,TP63,TRIB1,ZMIZ1
ESR2		ligand-dependent nuclear receptor		1.273	1.31	2.28e-05	ADAMTS1,ANGPTL2,ANO2,APEX1,AQP3,ARRDC4,ASB2,ATF3,BCL2L1,CDKN1A,CHST15,DUSP10,EGR1,EGR3,ESR1,FGFR1,FOS,FOXO1,IP6K3,JUNB,KDR,KRT6B,LPL,LTBP1,MAOA,MYC,MYOD1,NEDD9,PDGFA,PDK4,PPP1R3C,RARA,SGK1,SHISA2,SNN,TRIB1,VEGFA
BAG1	-1.053	other		1.583	1.664	2.43e-05	BCL2L1,CDKN1A,FKBP5,FOS,FRK,GADD45A,JUN
Akt		group		1.09	1.178	2.69e-05	ADM,ANGPT1,ANKRD1,AQP3,BCL2L1,BHLHE40,CDKN1A,CEBPB,CPT1A,DLL4,ESR1,FOS,FOXO1,HES1,HK2,IER3,JUN,LPL,MYC,PDK4,PPARD,PPARGC1A,SEMA6D,VEGFA
L-triiodothyronine		chemical - endogenous mammalian	Activated	1.951	2.026	2.79e-05	ACTB,ADM,ADRB2,CDKN1A,CMKLR1,CPT1A,DBP,DUSP1,EGR1,ENG,ESR1,FGFR1,FOS,H6PD,HLF,MAMDC2,MYC,MYOD1,NR4A1,PDK4,PLEKHG2,POR,PPARGC1A,RAB30,RARA,RBL1,RGS2,ST6GAL1,THRB,UCP3
Notch		group	Activated	2.887	2.954	2.84e-05	ADM,ANKRD1,CDKN1A,DUSP1,GADD45B,HES1,HEY1,HEYL,MYC,SMAD1,SMAD3,VEGFA
LEP		growth factor	Activated	1.949	2.034	2.91e-05	ANGPTL4,AQP3,BCL2L1,CDKN1A,CEBPB,CPT1A,CSF3,CYR61,DLL4,E2F3,EGR1,ESR1,FGFR1,FOS,GADD45A,GDNF,IDH1,IFT20,IL1R1,IRS2,JAK2,JUN,JUNB,JUND,LPL,MYC,MYOD1,MYOG,NOS3,PPARGC1A,PPARGC1B,TIMP3,TNFRSF1A,UCP3,VEGFA
Pka		complex	Activated	2.833	2.938	2.94e-05	CDKN1A,CEBPB,DDIT3,DUSP1,EGR1,FOS,IRF1,JUN,JUNB,KLF6,NOS3,NR4A1,NR4A3,PDE4D,RGS2,SGK1,TYRP1
H89		chemical - kinase inhibitor	Inhibited	-2.874	-3.003	2.94e-05	BCL2L1,CDKN1A,CEBPB,DUSP1,EGR1,EGR3,FOS,GDNF,ITPR3,MYC,NFIL3,NR4A1,PPARD,PPARGC1A,SMAD3,TYR,VEGFA
sirolimus		chemical drug	Inhibited	-2.881	-3.04	2.99e-05	ACTB,ADM,AQP3,BCL2L1,CDKN1A,CEBPB,CSF3,DDIT3,DDIT4,EGR1,EIF4A1,EIF5,FIGF,FOS,H3F3A/H3F3B,IDH1,IDI1,IRS2,JUNB,KDR,LPIN1,MYC,MYOG,NOS3,NR4A3,PIK3R1,PIM1,PPARD,PPARGC1A,RPL7A,RPS2,RPS3,SLC38A3,SLC3A2,THBD,TP53INP1,VEGFA
CAMK4		kinase	Activated	2.649	2.759	3e-05	ATF3,FBXW7,FOS,FOSB,FOSL2,JUN,JUNB,PPARGC1A
IL6ST		transmembrane receptor	Activated	2.339	2.414	3e-05	BCL2L1,EGR1,IL6R,IRF1,JUN,JUNB,MYC,PIM1,TNFRSF1A,TNFRSF1B
MTOR	-1.054	kinase	Activated	2.046	2.073	3e-05	ADM,AVIL,BCL2L1,CDKN1A,CEBPB,DDIT3,DDIT4,IL1R1,IRF1,IRS2,JAK2,MYC,MYOG,PDK4,PFKP,PHLPP2,PPARD,PPARGC1B,RHEB,S1PR1,SLC12A2,SLC16A3,ST6GAL1,TCF4,TNFRSF1A,VEGFA
BMP4	-1.065	growth factor		1.492	1.584	3.27e-05	ACVR2A,CDKN1A,CSF3,CYR61,HES1,HEY1,JUN,JUNB,KDR,KIT,KLF10,MYC,SMAD1,SMAD7,TP63,TYR,VEGFA
IPMK	-1.094	kinase	Activated	2.473	2.596	3.43e-05	ACTB,CYR61,FOS,FOSB,JUN,JUNB,PMP22
P38 MAPK		group	Activated	3.304	3.489	3.44e-05	ANGPT1,ATF3,BCL2L1,CDKN1A,CEBPB,DDIT3,DUSP1,EGR1,FOS,GBP1,IER3,JUN,JUNB,KLF13,MYC,MYOG,NOS3,NR4A1,NR4A3,PPARGC1A,RARA,RASA1,RND3,RRAD,SGK1,SMAD3,TIMP3,TNFRSF1A,TRIB1,TYR,VEGFA
aldosterone		chemical - endogenous mammalian	Activated	1.882	2.005	3.49e-05	ADAMTS1,ADM,FAM65B,FKBP5,FOS,KDR,LPL,NR3C2,PDGFA,RGS2,SGK1,SLC12A2,WNK1,ZBTB16,ZMYND8
AHR		ligand-dependent nuclear receptor		-0.825	-0.816	3.5e-05	ADM,ASPN,ATOH8,CDKN1A,DMXL2,DNAJB1,ESR1,FMO2,FOS,FZD7,GADD45A,HDAC9,INSIG2,IRF1,JUN,JUNB,KIT,LTBP1,MT2A,MYC,NNMT,OLFML1,PLXNA2,PPP1R15A,RBL1,SIM1,SLC16A10,TIMP3,VEGFA
ATF2	-1.153	transcription regulator	Activated	2.327	2.46	3.59e-05	ACTB,ANGPTL2,ATF3,DDIT3,DUSP1,DUSP10,EGR1,FOS,GADD45A,JUN,MAT2A,MT2A,PPARGC1A
glutamine		chemical - endogenous mammalian		0.108	0.063	3.59e-05	ACTB,CEBPB,DDIT3,DUSP1,FOS,GADD45A,HSPA1A/HSPA1B,IDH1,JUNB,NR4A1,PPARGC1A,VEGFA,ZMYND8
IL1RN		cytokine		1.151	1	3.63e-05	ATF3,BTN3A1,CHAC1,DDX58,EIF2AK3,GBP1,H6PD,HDAC9,HERC6,IFI44,IFI44L,IRF1,KLF6,MX2,USP18,VEGFA
pCPT-cAMP		chemical - kinase inhibitor	Activated	2.132	2.216	3.8e-05	EGR1,FOS,JUN,JUNB,NR4A1
palmitic acid		chemical - endogenous mammalian		1.395	1.477	4.08e-05	ATF3,BCL2L1,C1QTNF9B,CDKN1A,DDIT3,FOS,HK2,IL6R,IRS2,KLRG1,NR4A1,NR4A3,PDK4,PPARD,PPARGC1A,PPARGC1B,THBD,TRIM63,TYR
prostaglandin E2		chemical - endogenous mammalian		1.426	1.504	4.21e-05	ABCG1,ADAMTS1,ANGPT1,ANGPTL4,AQP3,ATF3,BCL2L1,CDKN1A,CEBPB,DUSP1,EGR1,FOS,FOSB,FOSL2,FOXO1,IER3,IL1R1,JUN,MAFB,MYC,NEDD9,NFIL3,NR4A1,RGS2,TCF4,THBD,VEGFA
etoposide		chemical drug	Activated	3.171	3.261	4.32e-05	ABCG1,ATF3,BCL2L1,CDKN1A,DDIT4,DUSP1,E2F3,GADD45A,HK2,IER3,IRF1,JAK2,JUN,NR4A1,RHOBTB2,SGK1,TNFRSF1A,TP63
GHRL		growth factor		-0.422	-0.392	4.44e-05	ABCG1,CPT1A,DDIT3,FOS,IL1R1,LPL,MYOD1,MYOG,PPARGC1A,UCP3
LIF		cytokine	Activated	3.405	3.445	4.46e-05	BCL2L1,CDKN1A,CEBPB,CISH,EGR1,FOS,GPCPD1,HES1,HEY1,HK2,IRF1,JUN,JUNB,KDR,KLF10,LPL,MYC,MYOG,PIM1,PIM3,VEGFA
IFNA2		cytokine		0.368	0.546	4.5e-05	CDKN1A,CISH,DDX58,GBP1,GEM,HERC6,IFI44,IFI44L,IRF1,MT1B,MT1G,MT1JP,MT1L,MT1M,MT1X,MT2A,MX2,MYC,PTTG1,RBL1,TNFRSF1A,USP18,VEGFA
FOXL2		transcription regulator	Activated	2.582	2.671	4.69e-05	ATF3,FOS,IER3,MAFF,NR4A3,PPARGC1A,PPP1R15A,RGS2,RSPO3,TAS2R13,TNFRSF1A
isobutylmethylxanthine		chemical toxicant		1.128	1.224	4.98e-05	ANGPTL4,CDKN1A,CEBPB,EGR1,ENC1,FOS,JUN,JUNB,LPL,MYC,NOS3,PDE4D,PPARD,PPARGC1A,RBL1,TIMP3,TYR
trans-hydroxytamoxifen		chemical drug		-1.457	-1.5	5.07e-05	ANXA3,DDIT4,DUSP1,EGR3,ENC1,IER3,IL1R1,INSIG2,KIAA0922,KLF6,PPP1R3C,RAB30,RND3,SLC22A5,SMAD3,STXBP1
F7		peptidase	Activated	2.645	2.759	5.09e-05	CYR61,EGR1,FOS,GADD45A,IER2,MYC,RND3,VEGFA
ACVRL1		kinase		0.983	1	5.09e-05	ACTB,CDKN1A,ENG,KDR,MYC,SMAD1,SMAD7,VEGFA
WT1		transcription regulator		1.101	1.125	5.32e-05	BCL2L1,CDKN1A,EGR1,ESR1,FGFR1,FOSB,IDI1,JUNB,JUND,MT1X,MYC,PDE8A,PDGFA,PODXL,RARA,SH3BP5,SLC20A1,SMAD3,SOS1,ST6GAL1,TIMP3,VEGFA,WDR74,ZMIZ1
TCR		complex	Activated	3.548	3.67	5.33e-05	ADM,BCL2L1,CISH,DDX58,EGR1,ELL2,FOS,GADD45B,GNPDA1,IFI44,IFI44L,IRF1,JUN,JUNB,MX2,MYC,NOP58,NR4A1,PIK3R1,PIM1,PRKACB,RRS1,SMAD7,TLE3,TNFRSF12A,TNFRSF1A,TNFRSF1B,TOB1
anisomycin		chemical - endogenous non-mammalian	Activated	2.88	2.931	5.36e-05	ATF3,BCL2L1,DUSP1,EGR1,FOS,IRF1,JUN,JUNB,NR4A1,VEGFA
SCD		enzyme	Inhibited	-2.42	-2.464	5.36e-05	ANGPTL4,ATF3,CEBPB,CPT1A,DDIT3,GADD45A,LPL,PPARD,PPARGC1A,UCP3
epigallocatechin-gallate		chemical drug		-0.67	-0.73	5.52e-05	ANGPT1,BCL2L1,CDKN1A,CEBPB,CSF3,CYR61,EGR1,ESR1,FOS,FOSB,FOSL2,GADD45A,GADD45B,IL1R1,IRF1,JUN,JUNB,JUND,KDR,MYC,NOS3,VEGFA
Tgf beta		group	Activated	3.137	3.221	5.66e-05	ADH1C,ANGPTL4,BACH1,BCL2L1,BHLHE40,CDKN1A,CYR61,ENG,FOS,GADD45B,GUSB,HEY1,JUN,JUNB,KLF10,MAFK,MYC,NEDD9,NOS3,PDGFA,SMAD7,TIMP3,VEGFA
Muscarinic cholinergic receptor		group		1.622	1.702	5.68e-05	CYR61,FOS,JUN,RGS2
6-cyano-7-nitroquinoxaline-2,3-dione		chemical reagent		-1.903	-1.997	5.68e-05	EGR1,FOS,JUN,JUNB
RO4929097		chemical drug				5.68e-05	HES1,HEY1,HEYL,KDR
cordycepin		chemical drug				5.68e-05	ESR1,FOS,IL1R1,MYC
SREBF1		transcription regulator		1.082	1.197	5.73e-05	ADH1C,BCL2L1,BHLHE40,CDKN1A,CEBPB,FOXO1,GPX3,HK2,HSPA1A/HSPA1B,IDH1,IDI1,IRS2,LPIN1,LPL,MSTN,MYOD1,MYOG,NPC1,STXBP1,TRIM63,VEGFA
pioglitazone		chemical drug	Activated	2.413	2.436	5.78e-05	ABCG1,ANGPTL4,CDKN1A,CMKLR1,EGR1,FOS,IRS2,LPIN1,LPL,NCEH1,NR4A1,NR4A3,PPARD,PPARGC1A,PPARGC1B,TNFRSF1A,TNFRSF1B,UCP3
IL5		cytokine	Activated	2.556	2.779	5.87e-05	BCL2L1,CDKN1A,CISH,CX3CR1,EGR1,EGR3,ELL2,FAM65B,FOSL2,GADD45A,IDI1,IER2,IER3,IL6R,ITGB6,LFNG,MAT2A,MYC,NFIL3,PFKP,PIM1,PMP22,SGK1,SLC16A3,SLC7A5,TRA2A,ZNF443
ERG	-1.277	transcription regulator		-1.31	-1.166	5.97e-05	ADRB2,ARHGAP24,ARHGAP28,DAAM1,ERG,FKBP5,FMNL2,FOSB,MAGI1,MYO10,NFIL3,NOS3,NPHP1,NRG1,PHACTR2,PIM1,PREX2,PTPN4,RAPGEF1,RHOBTB1,RHOJ,ZBTB16
SP600125		chemical - kinase inhibitor	Inhibited	-2.346	-2.434	5.97e-05	ADAMTS9,ADM,ATF3,BCL2L1,CDKN1A,CEBPB,CYR61,DDIT4,EGR1,FOS,FOSB,GADD45A,JUN,JUNB,MYOD1,MYOG,NOS3,NR3C2,NR4A1,SGPL1,SMPDL3A,VEGFA
sulindac sulfide		chemical drug		1.431	1.411	6.1e-05	ATF3,BCL2L1,CDKN1A,CEBPB,EGR1,GADD45A,IFRD1,NRG1,PIK3R1,PPARD,RRS1,STC2
STAT3		transcription regulator	Activated	3.084	3.181	6.36e-05	ADM,ANGPTL4,APEX1,BCL2L1,CDKN1A,CEBPB,CSF3,DDIT3,DLL1,EGR1,EGR3,ESR1,FLRT3,FOS,GADD45A,HERC6,HEY1,HK2,IFI44,IKZF2,IL1R1,IL6R,IRF1,ITGB6,JAK2,JUNB,KDR,MX2,MYC,NOS3,PIM1,PPARGC1A,S1PR1,SGK1,STC2,TCF4,THBD,TNFRSF1B,USP18,VEGFA
TLR9		transmembrane receptor		1.281	1.439	6.38e-05	ARRDC4,ATF3,CERK,CISH,CSF3,DUSP1,EGR1,GADD45B,GDNF,IER3,IFI44L,IL33,IRF1,MX2,NR4A1,SGPL1,SMPDL3A,ST3GAL5,TNFRSF1B,USP18
cocaine		chemical drug	Activated	3.459	3.576	6.44e-05	BHLHE40,CPT1A,DUSP1,EGR1,FOS,FOSB,FOXO1,GADD45A,GADD45B,IRS2,JUN,JUNB,MIDN,MKNK2,NR4A1,NR4A3,PPRC1,SLC16A10,VEGFA
EGR1	42.224	transcription regulator	Activated	2.904	3.035	6.44e-05	ATF3,BAIAP2,BCAR1,CDKN1A,EGR1,FTL,GADD45A,GADD45B,GDNF,JUN,JUNB,JUND,MYC,NR4A1,PDGFA,RRAD,SGK1,SLC12A2,VEGFA
ST3-Hel2A-2		chemical reagent	Activated	2.13	2.236	6.71e-05	ATF3,DDIT3,FOS,GADD45A,IER3
CHRM1		g-protein coupled receptor	Activated	2.171	2.219	6.71e-05	CYR61,EGR1,EGR3,FOS,JUN
MAML1		transcription regulator		1.138	1.22	6.71e-05	EGR1,HES1,HEY1,HEYL,RND3
prazosin		chemical drug	Inhibited	-2.131	-2.236	6.71e-05	DUSP1,EGR1,FOS,MYC,NR4A1
ELK4	-1.059	transcription regulator				6.71e-05	EGR1,EGR3,FOS,JUNB,NR4A1
carbonyl cyanide m-chlorophenyl hydrazone		chemical toxicant		0.574	0.711	7.68e-05	DDIT4,EPHB1,ERRFI1,GNG11,HK2,PPRC1,RND3,SPX,TM6SF1,ZFP36L1
vitamin E		chemical drug	Inhibited	-2.907	-3	7.68e-05	BCL2L1,CDKN1A,EGR1,KLF6,LPL,NFIL3,NOS3,SLC11A2,TNFRSF1A,VEGFA
INSR		kinase		1.264	1.363	7.86e-05	ACTN4,ANKRD1,ATF3,CDKN1A,CRY1,DDR2,DUSP1,EGR1,FOS,GADD45A,IDH1,IDI1,IER2,IER3,JUNB,KIT,KLF10,MAOA,MNT,MYC,NOS3,PDK4,PIM1,PPARGC1A,PPARGC1B,RPL7A,SLC20A1,TGIF1,TNFRSF1A,UCP3,ZFAND5
ethanol		chemical - endogenous mammalian		1.118	1.189	7.89e-05	ABCG1,ADH1C,ADM,ATF3,BCL2L1,CDKN1A,CEBPB,CPT1A,DDIT3,DDR2,DUSP1,EGR1,ESR1,FOS,FOSB,FOSL2,GADD45A,HEY1,IL1R1,JAK2,JUN,LPIN1,MAT2A,MYC,NOS3,PPARGC1A,PPP1R3C,SGK1,SLC11A2,TP53INP1
amphetamine		chemical drug	Activated	2.596	2.664	8.06e-05	ATF3,BCL2L1,EGR1,FAP,FGF6,FOS,FOSB,FOSL2,HSPA8,JUN,JUNB,RGS2,SGK1
MAPK9	-1.059	kinase		-0.175	-0.1	8.18e-05	CDKN1A,CEBPB,EGR1,FOS,FOSL2,GADD45B,IER2,JUN,JUNB,JUND,KLF6,LPL,MYC,NOS3,NR3C2,PPP1R15A,RBL1
BAPTA-AM		chemical reagent		-1.669	-1.762	8.46e-05	ATF3,CDKN1A,CISH,DDIT3,EGR1,FOS,GDNF,JUN,NR4A1
camptothecin		chemical drug	Activated	2.726	2.796	8.63e-05	ATF3,BCL2L1,CDKN1A,CHAC1,DUSP10,ENC1,FOS,FOSB,FOXO1,FZD7,GADD45A,GADD45B,H3F3A/H3F3B,IER5,IL17RA,IRF1,JUN,KLHL21,LOC102724788/PRODH,LPIN1,MAFF,MKL2,MPHOSPH9,MYC,MYO10,NR4A1,PDZD2,PIK3C2B,RARA,RASA1,RBL1,RCN1,RHEB,RSRP1,SDC4,SMG8,STC2,SYNJ2,THBD,TNFRSF1B,TOB1,TP53INP1,TRA2A,TRIB1,VEGFA,WNK1,ZFP36L1
NOTCH1		transcription regulator		1.687	1.716	8.76e-05	ANGPT1,ANKRD1,ASB2,BCL2L1,CDKN1A,CEBPB,CYR61,DLL1,DLL4,FABP7,FOS,FOSB,HES1,HEY1,HEYL,IRF1,LFNG,MYC,NRG1,RND3,TEK,TP63
methamphetamine		chemical drug		1.384	1.425	8.89e-05	BCL2L1,EGR1,FOS,FOSB,FOSL2,JUN,MAOA,MYC,NR4A1,TNFRSF1A,TNFRSF1B
ELL	1.164	transcription regulator				9.08e-05	CDKN1A,FOS,MYC
atipamezole		chemical drug				9.08e-05	EGR1,FOS,JUNB
2-amino-3-phosphonopropionic acid		chemical - endogenous mammalian				9.08e-05	EGR1,FOS,JUNB
COL18A1		other	Inhibited	-2.928	-3.056	9.15e-05	BCL2L1,DDIT4,EPHB1,EPHB4,FGFR1,FOS,HK2,JUN,JUNB,KDR,MYC,TNFRSF1A,VEGFA
GPER1		g-protein coupled receptor		0.59	0.675	9.49e-05	CDKN1A,EGR1,ESR1,FOS,MYC,NOP58
AZGP1		transporter		-1.716	-1.741	9.49e-05	BCL2L1,CEBPB,EGR1,HK2,MYC,TRIM63
NONO		other	Inhibited	-2.144	-2.236	9.49e-05	NOS3,PDE10A,PDE2A,PDE4D,PDE7A,PDE8A
EPOR		transmembrane receptor				9.49e-05	BCL2L1,CISH,JUN,JUNB,MYC,PIM1
AICAR		chemical - endogenous mammalian		1.513	1.51	0.000103	CDKN1A,CEBPB,FOXO1,HK2,MSTN,PDK4,PPARD,PPARGC1A,UCP3
IL15	-1.151	cytokine	Activated	2.364	2.485	0.000104	ACTN4,AQP3,BCL2L1,CDKN1A,CISH,CMKLR1,CPT1A,CSF3,CX3CR1,EPHB1,HMCN1,HSPA8,IRF1,JUN,JUNB,KIT,KLRG1,MT1G,MT1H,MYC,NR3C2,PIM1,PPARD,PPARGC1A,PPARGC1B,SMAD3,SMAD7,SOS1,SRGN,TNFRSF1A,ZFP36L1
FOXO1	1.703	transcription regulator	Activated	2.711	2.859	0.000105	ANGPTL4,CDKN1A,DDIT4,EGR1,FAM65B,FOS,FOSB,FOXO1,GADD45A,GADD45B,IER3,IKZF2,IL17RA,IRS2,ITGB6,JUN,JUNB,LPL,MYC,MYOG,NOS3,NPC1,PDK4,PIK3IP1,PPARGC1A,PPARGC1B,PPP1R15A,SEMA6D,SGK1,TRIM63
SOX3		transcription regulator		0.732	0.577	0.000107	ACVR1,ACVR2A,ANGPT1,CHST15,DLL1,DUSP1,IER5,SMAD1,USP18,VEGFA,WLS,ZBTB16
MMP9		peptidase		1.207	1.213	0.000108	BCL2L1,CDKN1A,DDIT3,EPHB1,FOS,GADD45A,MSTN,MYC,SDC4,VEGFA
romidepsin		biologic drug		-0.147	-0.131	0.000108	BCL2L1,CDKN1A,DDIT3,DUSP1,EGR1,FOS,JUN,MYC,TIMP3,VHL
PGR		ligand-dependent nuclear receptor	Activated	2.746	2.891	0.000109	ADAMTS1,BCL2L1,CDKN1A,CEBPB,ELL2,ENC1,ESR1,FKBP5,FOS,FOXO1,GLUL,IER3,IL1R1,IRS2,MAP2K3,MAT2A,MYC,MYO10,NEDD9,NPC1,NT5C2,PDGFA,PFKP,SLC7A5,SNAPC1,TBC1D8
CSF2RA		transmembrane receptor	Activated	2.129	2.216	0.000111	FOS,JUN,JUNB,MYC,PIM1
L-histidine		chemical - endogenous mammalian		-1.416	-1.484	0.000111	ATF3,CEBPB,DDIT4,EGR1,PPP1R15A
HHEX		transcription regulator		-1.478	-1.513	0.000111	ENG,KDR,MYH10,TEK,VEGFA
pentobarbital		chemical drug	Inhibited	-2.141	-2.192	0.000111	FOS,JUN,JUNB,JUND,NR4A1
NFKBIA	-1.117	transcription regulator	Activated	2.557	2.624	0.000115	ANKRD1,BCL2L1,CDKN1A,CEBPB,CSF3,DDIT3,FOS,FZD7,GADD45A,GADD45B,GPX3,HES1,HEY1,HK2,HSPA8,IER3,IL33,IRF1,JUN,JUNB,MYC,MYOD1,NOCT,NR4A1,PDGFA,PIK3R1,PIM1,RPS2,SDC4,SEMA3C,SGK1,SLC12A2,TIMP3,TNFRSF1B,VEGFA
olanzapine		chemical drug		1.144	1.189	0.000117	ANGPTL2,ATF3,CHST3,DBP,FOS,HSPA8,NR4A1,NR4A3,NRG1,RGS2,SLC22A3,SLC38A1,THBD
Mek		group	Activated	2.644	2.728	0.00012	BCL2L1,CDKN1A,DDR2,EGR1,EGR3,ESR1,FGFR1,FOS,IER2,JUN,KDR,MYC,NOP58,NR4A1,RND3,SLC16A6,ST6GAL1,TYRP1
corticosterone		chemical - endogenous mammalian		1.592	1.597	0.000121	CDKN1A,DDIT3,DDIT4,FKBP5,FOS,GLUL,JUN,MAOA,MYC,NOS3,NR3C2,PDK4,PPARGC1A,SGK1
arachidonic acid		chemical - endogenous mammalian	Activated	2.107	2.124	0.000122	AQP3,EGR1,EPHB1,FOS,INSIG2,JUN,KDR,KLF6,NOS3,RGS2,TNFRSF1A,TNFRSF1B
PPRC1	1.351	transcription regulator		0.192	0.333	0.000124	DDIT4,EPHB1,ERRFI1,GNG11,HK2,RND3,SPX,TM6SF1,ZFP36L1
FOSL1		transcription regulator		-1.589	-1.569	0.000127	ADM,CSF3,EGR1,FOS,FOSB,JUN,JUNB,MT2A,SEMA6D,THBD
acetic acid		chemical - endogenous mammalian		1.904	1.998	0.000128	EGR1,FOS,JUN,JUNB
ITGB1BP1		transporter		0.79	0.882	0.000128	CDKN1A,DLL1,DLL4,HEY1
CEACAM1		other		1.418	1.463	0.000129	ANGPT1,CSF3,DLL1,FIGF,HEY1,KDR,TEK,VEGFA
GNB2		enzyme				0.000129	CDKN1A,DUSP1,FOSB,FOSL2,IER3,MAFB,NR4A1,THBD
MAPK8	-1.082	kinase		1.45	1.544	0.000131	BCL2L1,CDKN1A,CEBPB,DUSP1,EGR1,FOS,FOSL2,FOXO1,JUN,JUND,KLF6,MYC,MYOG,PPARD,PPARGC1A,PPARGC1B,RARA
CTGF		growth factor		1.507	1.591	0.000132	ADAMTS1,BCL2L1,EGR1,ESR1,HES1,JUN,MYC,PDE7A,PODXL,SDC4,TIMP3,VEGFA,WNK1
INHBA		growth factor		1.889	1.985	0.000139	ACVR1,ACVR2A,ADRB2,ANKRD1,ATXN7L1,BCL2L1,CDKN1A,DACH1,ESR1,ETS2,IRF1,JUNB,KLF13,MAFB,NRG1,PCDH9,PLOD2,SMAD7,VEGFA
tert-butyl-hydroquinone		chemical reagent		1.562	1.7	0.000139	ATF3,DYRK2,FLRT2,FOS,FOSL2,FTL,GADD45A,HSPA8,JUN,JUNB,OSGIN1,RAP2A
HIF1A		transcription regulator	Activated	3.507	3.679	0.00014	ADAM15,ADAMTS1,ADM,ANGPTL4,BCL2L1,BHLHE40,CDKN1A,CYR61,DLL4,ENG,FOS,GADD45B,HK2,IL17RA,IRS2,JUN,MAFF,MYC,NOS3,NR4A1,NR4A3,NRN1,PDGFA,PHLPP2,PLOD2,PPFIA4,SDC4,SMAD7,STC2,TCF4,VEGFA,ZDBF2
IGF1		growth factor	Activated	3.334	3.476	0.00014	ADM,BCL2L1,BHLHE40,CDKN1A,CEBPB,CISH,CYR61,DDIT3,DDIT4,EGR1,ESR1,FGFR1,FOS,FOSB,FOXO1,GDNF,IER3,IL1R1,IRS2,JUN,JUNB,LPL,MAFG,MSTN,MYC,MYOD1,MYOG,PIM1,SLC20A1,TNFRSF12A,VEGFA,ZFP36L1
Mapk		group	Activated	2.449	2.576	0.000149	BCL2L1,CDKN1A,CEBPB,DBP,EGR1,ESR1,FOS,JUN,JUNB,MYC,NR4A3,PPARD,VEGFA
Calcineurin protein(s)		complex		1.29	1.375	0.000149	ABRA,DUSP1,EGR1,FOS,MYOG,NFIL3,NR4A1,NR4A3,PPARGC1A,RGS2
ESRRG		ligand-dependent nuclear receptor	Activated	1.996	2.105	0.00016	CDKN1A,HK2,LPIN1,LPL,PDK4,TRIM63,UCP3,VEGFA
GSK3B	-1.096	kinase		0.042	0.021	0.000167	BCL2L1,CDKN1A,DDIT3,DLL1,ESR1,FOS,IFT20,IRS2,MYC,PMP22,TCF4,TP63,TYR
TP63	1.352	transcription regulator	Activated	2.676	2.758	0.000169	ADAMTS1,ADM,BCL2L1,BHLHE40,CDKN1A,CYR61,DDIT4,DLL1,DUSP10,EMP1,ENG,FOS,GADD45A,HES1,HK2,HSPA8,IER3,JUNB,KLF6,KRT6B,MAFF,MAP2K3,MYC,PHC2,PRKAG2,RAP2A,SH2B3,TIMP3,TNFRSF1A,TP63,VEGFA
IL4		cytokine	Activated	2.477	2.665	0.000169	BCL2L1,BHLHE40,CD58,CDKN1A,CHST3,CISH,CPEB3,CSF3,EIF4A1,EPHB4,FKBP5,FLRT2,FNIP2,FOS,FOSB,HK2,HSPA1A/HSPA1B,IER2,IER3,IL1R1,IL33,IRF1,JAK2,JUN,JUNB,JUND,KIT,KLF6,LFNG,MAFB,MAOA,MPHOSPH9,MRE11A,MYC,MYOD1,MYOG,NEDD9,NFIL3,NOCT,PFKP,PIM1,PLOD2,PMP22,PPARGC1A,SLC25A25,ST6GAL1,THBD,TIMP3,TLE1,TXLNA,USP2,VEGFA
nitric oxide		chemical - endogenous mammalian	Activated	3.341	3.41	0.000171	ATF3,BCL2L1,CDKN1A,DDIT3,DUSP1,EGR1,FOS,GADD45A,HEY1,IER3,JUN,JUNB,MYC,PPARGC1A,SGK1,TIMP3,VEGFA
PI3K (complex)		complex		1.713	1.854	0.000176	ADRB2,ATF3,BCL2L1,CDKN1A,CEBPB,DDIT3,DLL4,DUSP1,FOS,FOXO1,HK2,IL33,JUN,KDR,MT2A,MYC,MYOD1,NOS3,PIM1,RGS2,RND3,SEMA6D,SGK1,TP63,VEGFA
gentamicin		chemical drug	Activated	3.101	3.162	0.000177	APEX1,ATF3,CCNL1,CEBPB,DDIT3,EGR1,GADD45A,H3F3A/H3F3B,HSPA1A/HSPA1B,IDH1,IFRD1,IRF1,JUN,JUNB,KLF6,MYC,NOP58,NR1D2,NRG1,PPP1R10,SLC22A5,TANGO2,ZFP36L1
ZBTB7A		transcription regulator		0.025	-0.038	0.000183	CDKN1A,DLL4,FOS,MYC,PFKP,RBL1
SIN3B		transcription regulator				0.000183	DDIT3,GADD45B,HES1,KLF10,KLF6,MYC
bleomycin		chemical drug	Activated	2.131	2.302	0.000187	ANGPT1,BCL2L1,CDKN1A,FAP,FGFR1,HEY1,MAP3K6,MYC,NR4A1,PTTG1,SDC4,SMAD1,STOM,TIMP3,TNFRSF1A,TP63,VHL
TET2	-1.164	other		1.274	1.387	0.000187	BHLHE40,FLCN,FOSL2,IL1R1,LRRC37B,LXN,MAFF,PXDC1,RND3,SH2B3,SLC16A12,SLC20A1,SLC6A8,ZBTB16
IKBKB	-1.071	kinase		1.41	1.554	0.000189	ANKRD1,ATF3,BCL2L1,CDKN1A,CEBPB,EGR1,FOS,FOXO1,GADD45A,HK2,IRF1,JUNB,MAT2A,MYC,NOCT,NOS3,SEMA3C,SGK1,TIMP3,TNFRSF1B,TP63,TRIM63,VEGFA
CREBBP	-1.073	transcription regulator		1.86	1.953	0.000191	ANGPT1,AP3M2,ARHGAP24,CDKN1A,CRISPLD2,CYR61,DUSP1,EGR1,EGR3,FMNL2,FOS,FOSB,FOSL2,GLCCI1,IRF1,JUN,JUND,LPL,MAFG,MYC,MYOD1,NR4A1,NR4A3,PDE10A,PLEKHF1,PPARGC1A,RGS2,SDC4,ST6GAL1,STOM,USP18,VEGFA
ARNT2		transcription regulator	Activated	2.025	2.236	0.000195	ABCG1,ANGPTL4,CMKLR1,DLL1,EGR1,ELL2,EYA1,GDNF,GLUL,GPX3,IL6R,JAK2,NAALAD2,SIM1,SMAD3,SNN,THRB,USP2,VEGFA,ZFP36L1
GNB1		enzyme				0.000196	CDKN1A,DUSP1,FOSB,FOSL2,IER3,MAFB,NR4A1,THBD
IRS1		enzyme		1.526	1.579	0.000199	CEBPB,DDIT3,EGR1,FOS,IRS2,LAMA4,LPL,MYC,PDGFA,PIK3R1,PPARGC1A,PPARGC1B,TRIM63,UCP3,VEGFA
WNT1		cytokine		0.538	0.653	0.000199	CDKN1A,DLL1,DLL4,EGR1,ETS2,FOS,HES1,JUN,JUNB,KIT,KRT6B,MYC,SEMA3C,SIM1,TLE1
IgG		complex		-1.19	-1.282	0.000199	ADM,ATP1B3,BCL2L1,CDKN1A,CEBPB,DDIT3,DUSP1,EMP1,FOSB,IER2,JUND,MYC,PIM1,PPP1R15A,RND3,S1PR1,TOB1,VEGFA
ATM	-1.161	kinase		0.929	1.011	0.000203	ACTB,BCL2L1,CDKN1A,DUSP1,DUSP10,GADD45A,GADD45B,IRF1,JUN,LPIN1
linoleic acid		chemical - endogenous mammalian		0.475	0.517	0.000203	CPT1A,DDIT3,DUSP1,KDR,LPL,NOS3,PLIN4,PPARD,TYR,VEGFA
docosahexaenoic acid		chemical drug		-1.205	-1.281	0.000204	BACH1,BCL2L1,CDKN1A,CPT1A,DDIT3,FOS,FOXO1,GDNF,INSIG2,MSTN,MYC,NOS3,PIK3R1,SMAD7,TNFRSF1A,TNFRSF1B,UCP3
RHOA		enzyme		1.006	1.058	0.00021	BCL2L1,CDKN1A,CEBPB,DIAPH1,ESR1,FOS,JUN,MYOD1,MYOG,NOS3,RND3
CTNNB1		transcription regulator	Activated	2.354	2.54	0.000229	ACTB,ACTN4,ACVR2A,BCL2L1,BHLHE40,CDKN1A,CYR61,DDIT3,DIXDC1,DLL4,EPHB4,FOS,FZD7,GADD45B,GDNF,GLUL,HES1,IL1R1,JMY,JUN,LFNG,LPL,MEOX1,MT1L,MYC,MYOD1,MYOG,NAP1L5,NRG1,PCDH9,PIK3R1,PMP22,POLR2A,RCN1,SEMA3C,SGK1,SLC12A2,SMAD7,SOX7,STARD7,STXBP1,TCF4,TGIF1,TIA1,TIMP3,TOB2,TP63,VEGFA
AG490		chemical - kinase inhibitor		-1.756	-1.877	0.000229	BCL2L1,CDKN1A,ESR1,FOS,IRF1,JAK2,MYC,MYH10,NOS3,PIM1,PTTG1,VEGFA
IL3		cytokine	Activated	3.371	3.507	0.000235	BCL2L1,CDKN1A,CISH,CPT1A,CSF3,DDIT3,EGR1,EGR3,FGFR1,FOS,FOSL2,GADD45A,GADD45B,HK2,IL33,JUN,JUNB,KLF13,LATS2,MYC,MYO1C,NEDD9,PIM1,RPS3,SLC3A2,VEGFA,WNK1,ZFAND5
CYR61	5.692	other	Activated	2.44	2.559	0.000236	BCL2L1,CDKN1A,CYR61,ESR1,FZD7,KDR,MYC,NR4A1,TLE1,VEGFA
SOX1		transcription regulator		0.782	0.632	0.00024	ACVR1,ACVR2A,ANGPT1,CHST15,DUSP1,HES1,IER5,SMAD1,USP18,VEGFA,WLS
TLR3	-1.099	transmembrane receptor	Activated	2.626	2.79	0.000241	ARRDC4,ATF3,CSF3,DDX58,DUSP1,FOS,GADD45B,GDNF,IER3,IFI44,IFI44L,IL33,IRF1,JUNB,MX2,NR4A1,PIK3R1,TNFRSF1A,TNFRSF1B,TP63,USP18
PTGER4	-1.071	g-protein coupled receptor		0.025	0	0.000242	DDX58,EGR1,FBXL20,GAB1,GDNF,HERC6,IRF1,MAFB,MAFF,S1PR1,ST6GAL1,TOR3A,TP53INP1,USP18,ZFP36L1
HMGA1		transcription regulator		0.574	0.62	0.000245	CLCN6,CYR61,DDIT3,EGR1,ESR1,FOS,FOSL2,IDI1,IER2,IER3,JUNB,KIT,MYC,RARA,RPL7A,SDC4
tretinoin		chemical - endogenous mammalian		1.016	1.152	0.000246	ABCG1,ABHD2,ADM,ANGPTL4,APEX1,ASB2,ATOH8,ATP1B3,B3GALT1,BCL2L1,BHLHE40,CDKN1A,CEBPB,CPT1A,CSF3,CSRNP1,CX3CR1,CYP2R1,CYR61,DDIT3,DDX58,DDX60L,DLL1,DLL4,DUSP1,EGR1,EIF4A1,EIF5,ERRFI1,FGFR1,FOS,FOSL2,HES1,HEY1,IER3,IFI44,IFI44L,IL1R1,IL6R,IRF1,JAK2,JUN,KCNJ2,KDR,KIT,KLF13,LAMA4,LATS2,MAFB,MAP2K3,MEOX1,MIR17HG,MT1L,MT2A,MYC,MYO1C,MYOD1,MYOG,PIM1,PLGLB1/PLGLB2,POR,PPARD,RAP2A,RARA,RBL1,RPS3,SAMD9L,SCM…
MYF5	-1.144	transcription regulator		0.792	0.886	0.000246	CDKN1A,MYOD1,MYOG,PDGFA
oleoylethanolamide		chemical - endogenous mammalian		-0.024	0	0.000246	BCL2L1,CPT1A,FOS,FOSB
BHLHE41		transcription regulator		-0.86	-0.927	0.000246	ANGPTL4,HK2,MYOD1,MYOG
EP300		transcription regulator	Activated	2.301	2.436	0.000247	ANGPT1,AP3M2,ARHGAP24,BCL2L1,CDKN1A,CPT1A,CRISPLD2,DUSP1,EGR1,FMNL2,FOSL2,FOXO1,GLCCI1,H6PD,IL17RA,IL1R1,JUN,KDR,MAFG,MYC,MYOG,NR4A1,PDE10A,PDGFA,PDK4,PLEKHF1,PPARGC1A,SDC4,SMAD7,ST6GAL1,STOM,USP18,VEGFA
GNRH		group	Activated	2.173	2.232	0.000247	ATF3,DUSP1,EGR1,FOS,JUN,SGK1
ZBTB17		transcription regulator				0.000247	BHLHE40,CDKN1A,DDIT3,EGR1,IER3,JUN
AKT1		kinase		0.331	0.413	0.000253	ANKRD1,BCL2L1,CDKN1A,CISH,EGR1,ESR1,FOS,FOSB,FOXO1,IRS2,JUND,KDR,MSTN,MT2A,MYC,MYOG,PIK3R1,PPARGC1A,SEMA6D,SLC3A2,TRIM63,VEGFA
IL17A		cytokine	Activated	2.863	2.991	0.000259	ACTB,CEBPB,CSF3,CYR61,FIGF,FOS,GADD45A,GUSB,IL17RA,IL33,JUN,KLF3,MYC,NOS3,PODXL,THBD,TP63,VEGFA,ZC3H12A
RPS6KA5	-1.076	kinase	Activated	2.16	2.2	0.00026	DUSP1,FOS,JUN,JUNB,MYC
Fgfr		group	Activated	2.102	2.19	0.00026	BCL2L1,FGFR1,FOS,GDNF,HEY1
MAP2K1/2		group	Activated	2.986	3.088	0.000273	ATF3,DDIT3,DUSP1,EGR1,FOS,HK2,JUN,MYC,PDGFA,VEGFA
15-deoxy-delta-12,14 -PGJ 2		chemical - endogenous non-mammalian		0.44	0.383	0.000274	BCL2L1,CDKN1A,DDIT3,DDX58,DNAJB1,EGR1,ESR1,FOS,GADD45A,IRF1,JUN,KDR,MYC,MYOD1,MYOG,NOS3,TGIF1,VEGFA
CD40LG		cytokine	Activated	2.364	2.514	0.000281	ATF3,BCL2L1,CDKN1A,DUSP1,EGR1,FOS,FOSB,FOSL2,GADD45A,HK2,HSPA1A/HSPA1B,IFI44,IRF1,JAK2,JUN,JUNB,JUND,MAP2K3,MPHOSPH9,MRE11A,MT1G,MT1H,MT1L,MT2A,MYC,PIM1,RASA1,RGS2,TGIF1,VEGFA,ZFP36L1
THPO		cytokine	Activated	2.715	2.8	0.000288	BCL2L1,CISH,FOS,KDR,MYC,NOS3,PIM1,VEGFA
baicalein		chemical - endogenous non-mammalian	Inhibited	-2.038	-2.121	0.000288	BCL2L1,DDIT3,FOS,JUN,KDR,PTTG1,RBL1,TYR
RARG		ligand-dependent nuclear receptor				0.000288	DUSP1,EGR1,FOS,JUN,MAFB,MYC,RARA,THBD
L-glutamic acid		chemical - endogenous mammalian		1.765	1.845	0.00029	BCL2L1,CDKN1A,EGR1,FMO2,FOS,FOSB,GADD45B,JUN,JUNB,NFIL3,PPARGC1A,TOR3A
EBF1	-1.074	transcription regulator		1.26	1.369	0.000291	CRK,FOXO1,HK2,IRF1,MKNK2,NFIL3,PFKP,PHKG1,PIK3R1,PPARGC1A,PPP1R3C,PRKAG2,RHEB,SOS1,UCP3
POLR2A	1.216	enzyme				0.000294	ACTB,BCL2L1,CDKN1A,FOS,MAGI1,MYC,MYOD1,STC2,VEGFA
PDX1		transcription regulator	Activated	2.012	2.04	0.000296	ACTB,ARRDC4,ATF3,DAPK3,EGR1,EPHB1,FGFR1,GUSB,IDH1,IER3,IRS2,JUN,JUNB,KLF10,KLF6,LXN,MYC,RHOBTB1
E. coli B5 lipopolysaccharide		chemical - endogenous non-mammalian	Activated	2.461	2.571	0.000297	ADAMTS1,ADH1C,ADRB2,BHLHE40,CDKN1A,CRK,CSF3,CX3CR1,DUSP1,ERRFI1,ETS2,FOS,IL17RA,IL1R1,IL6R,IRF1,JUNB,MAT2A,PPARGC1A,SEPHS2,SLC11A2,TGIF1,VEGFA
TRH		other		1.892	1.938	0.000299	ACTB,DUSP1,FOS,JUN,JUNB,KRT6B,NR4A1
AR	-1.126	ligand-dependent nuclear receptor		0.836	0.967	0.000299	ABCG1,ADGRA3,ADM,ANKRD1,AQP3,BCL2L1,CDKN1A,EGR1,ETS2,FKBP5,GDNF,GLCCI1,GUSB,IL1R1,KCNJ2,KPNA2,LMOD1,MAOA,MSTN,MT1X,MYC,MYOD1,MYOG,NMRK2,NPC1,PDGFA,PLOD2,SGK1,SMAD3,TNFRSF12A,TP63,VEGFA,ZBTB16
TGFBR2		kinase	Activated	2.032	2.06	0.000301	ANGPTL4,BHLHE40,BMP5,CDKN1A,DYRK2,FGF6,GADD45B,JUN,KDR,MPHOSPH9,NOS3,SMAD1,SMAD3,SMAD7,TGIF1,THBD,TNFRSF12A,VEGFA,ZMIZ1
MAPK3		kinase	Activated	2.868	2.975	0.000315	EGR1,ESR1,FOS,FOSB,JUN,JUNB,JUND,MYC,PPARGC1A,SMAD3
bromobenzene		chemical toxicant				0.000315	ACTN4,CDKN1A,DDIT3,FOS,GADD45A,JUN,JUND,MYC,POR,PPP1R15A
methylprednisolone		chemical drug	Activated	3.749	3.811	0.000317	ADGRL2,ANGPTL2,ANXA3,APEX1,BAIAP2,CDKN1A,DDIT4,DUSP1,EMP1,FABP7,FOS,GADD45A,HSPA1A/HSPA1B,IDH1,IL1R1,IL6R,IRF1,JAK2,JUN,LPL,MAFB,MYC,PIM3,POR,RGS2,RND3,SDC4,SEPHS2,SGK1,SLC16A6,SLC25A30,SNN,THRB,TIMP3,TOB1,UCP3,USP2,WDR74,ZFP36L1
dexamethasone phosphate		chemical drug	Activated	2.412	2.433	0.000327	DDIT4,DUSP1,ERRFI1,PDK4,PLEKHF1,SGK1
Stat3-Stat3		complex	Activated	2.311	2.425	0.000327	BCL2L1,CDKN1A,FTL,JUN,MYC,VEGFA
NFkB (complex)		complex	Activated	3.877	4.127	0.000329	ABCG1,ADAMTS9,ANKRD1,ATF3,B3GNT5,BCL2L1,CDKN1A,CEBPB,CSF3,CYR61,DBP,DDIT3,EGR1,ELL2,FOS,GADD45A,GADD45B,GDNF,HDAC9,IER3,IRF1,JUN,JUNB,KDR,KIT,KLF3,KRT6B,MEOX1,MSTN,MYC,PIM3,SDC4,SLC11A2,SLC16A3,SLC2A12,SLC7A5,SMAD3,SMAD7,TNFRSF1A,TYR,VEGFA,ZC3H12A
curcumin		chemical drug		-1.15	-1.232	0.000332	ABCG1,BCL2L1,CDKN1A,CEBPB,DDIT3,DNAJB1,EGR1,FOS,FOSB,FOSL2,FTL,GLUL,HSPA1A/HSPA1B,HSPA8,JUN,JUNB,JUND,LPL,MYC,PIM1,PPARGC1A,SMAD7,TIMP3,TNFRSF1A,TOB1,VEGFA,ZMYND8
methylselenic acid		chemical reagent				0.000339	ABCA5,ACTN4,ADAMTS1,ATF3,BACH1,BCL2L1,CDKN1A,DDIT3,DUSP10,ESR1,FKBP5,GADD45A,IRF1,JUN,JUNB,MAP2K3,MYC,NFIL3,PLCB4,RND3,SGK1,SH3BP5,VEGFA,ZBTB16
fluocinolone acetonide		chemical drug		1.688	1.667	0.000344	ANGPTL4,ANKRD36B,BCL2L1,FKBP5,JUND,MT1H,MT1X,PER3,ZBTB16
DCN	-1.067	other		-0.479	-0.494	0.000344	CDKN1A,DUSP1,ENG,KIT,MYOG,S1PR1,SMAD3,TIMP3,VEGFA
NKX3-1		transcription regulator				0.000344	CX3CR1,ERG,FOS,MIR17HG,MYC,PIK3R1,PIM1,SDC4,SMAD1
simvastatin		chemical drug		-1.147	-1.185	0.000349	ABCG1,ACVR1,ADRB2,ANXA3,BCL2L1,CDKN1A,CYR61,ENC1,ESR1,FOS,IRF1,KIT,LPL,MYC,MYH10,NOS3,SDC4,THBD,VEGFA
glucocorticoid		chemical drug	Activated	2.537	2.561	0.00035	ADRB2,CDKN1A,CEBPB,CRY1,CSF3,DBP,DUSP1,GLUL,GPX3,IL6R,LPIN1,LPL,MAOA,MT2A,MYC,NOS3,PER3,PPARGC1A,SGK1,TNFRSF1A,VEGFA,ZBTB16
ADRA1		group				0.000351	EGR1,FOS,JUNB
NPSR1		g-protein coupled receptor				0.000351	GADD45A,MYC,NR4A1
KCNJ2	-1.508	ion channel				0.000351	FOS,KCNJ2,MYOG
GCLC		enzyme				0.000351	FOS,JUN,JUNB
DLL3		other				0.000351	HES1,HEY1,LFNG
pegintron		biologic drug				0.000351	DDX58,RNF125,USP18
apamin		chemical toxicant				0.000351	FOS,JUN,NOS3
lithium chloride		chemical drug		0.225	0.289	0.00036	CDKN1A,DLL4,ENAM,FOS,GDNF,HES1,HEYL,MT1G,MT2A,MYC,MYOD1,MYOG,RARA
mifepristone		chemical drug		-1.613	-1.662	0.00036	ADM,ATF3,BCL2L1,CDKN1A,CEBPB,CISH,DDIT4,DUSP1,EGR1,FKBP5,FOS,H6PD,IRS2,JUN,JUNB,KIT,KRT6B,MYC,NOS3,NR4A1,RARA,RBL1,RGS2,TIMP3
PTPN11	-1.093	phosphatase		-0.312	-0.297	0.000361	BCL2L1,CDKN1A,EGR1,FOS,GAB1,JUN,KDR,KIT,PIM1,TP63
TRIM24	-1.078	transcription regulator	Activated	2.193	2.058	0.000364	DDX58,FAM110B,FLRT3,GLUL,HERC6,IFI44,IRF1,JAK2,MYH10,SAMD9L,USP18,VEGFA
CARM1	-1.063	transcription regulator		1.248	1.342	0.000371	CSF3,EGR3,FOS,FTL,MYC,MYOG,STC2
mir-221		microrna		-0.998	-1.06	0.000375	KDR,KIT,MEOX2,PIK3R1,TIMP3
GMNN		transcription regulator		0.782	0.632	0.000397	ACVR1,ACVR2A,ANGPT1,CDKN1A,CHST15,DUSP1,IER5,SMAD1,USP18,VEGFA,WLS
TSH		complex		1.303	1.387	0.000402	CDKN1A,EGR1,FOS,FOXO1,JUNB,KDR,MYC,NOS3,PPARD
Cg		complex	Activated	3.044	3.211	0.000408	ACTB,ADAMTS1,ADM,BCL2L1,BHLHE40,CDKN1A,CEBPB,CEP170,DUSP1,EGR1,EMCN,EMP1,FJX1,FZD4,HK2,IER3,IL33,IRS2,JUN,NOS3,NR3C2,NR4A1,PDE4D,PODXL,RGS2,SDC4,SLC20A1,TNFRSF12A,VEGFA
methyl methanesulfonate		chemical toxicant	Activated	2.032	2.157	0.000414	ATF3,CDKN1A,DDIT3,EGR1,GADD45A,GADD45B,JUN,TP53INP1
FOXO4	-1.107	transcription regulator		1.25	1.314	0.000414	BCL2L1,CDKN1A,GADD45A,GADD45B,IDI1,IER3,SGK1,VEGFA
MTA1	-1.066	transcription regulator		-1.322	-1.306	0.000414	ADRB2,APEX1,BCL2L1,EMP1,ESR1,MYC,PIK3R1,SLC16A10
SOX2		transcription regulator		-0.359	-0.391	0.00042	ACVR1,ACVR2A,ANGPT1,ATF3,BCL2L1,BHLHE40,CDKN1A,CHST15,DUSP1,ETS2,FABP7,FOS,GADD45B,HEY1,IER5,JUN,KDR,KLF6,PIK3R1,SMAD1,TBX3,TET1,TIMP3,USP18,VEGFA,WLS
NTRK1		kinase	Activated	2.128	2.219	0.000426	BCL2L1,CDKN1A,EGR1,FOS,GADD45A,NR4A1
leucine		chemical - endogenous mammalian		-0.399	-0.388	0.000426	ATF3,DDIT3,FOS,NR4A1,PPP1R15A,UCP3
RPS6KA4		kinase		1.977	1.988	0.000428	DUSP1,FOS,JUN,JUNB
MEMO1	-1.107	other		1.887	1.981	0.000428	FOS,JUN,MYC,STC2
EPHB1	-1.263	kinase		1.887	1.98	0.000428	EGR1,FOS,JUN,JUNB
Integrin		complex		1.887	1.98	0.000428	FOS,JUN,MYC,VEGFA
PNPT1		enzyme				0.000428	BCL2L1,CDKN1A,MYC,TNFRSF1A
TAF6	-1.044	transcription regulator				0.000428	CDKN1A,GADD45A,IRF1,JUN
SB-431542		chemical reagent		-0.079	-0.135	0.000448	ASPN,ETS2,FAP,FOS,GADD45B,MAFB,MYC,SMAD1,SMAD7,TGIF1,TNFRSF12A
RAC1		enzyme	Activated	2.288	2.372	0.000454	ANKRD1,ATF3,DUSP1,ESR1,FOS,IL33,IL6R,JUN,KRT6B,MYC,MYOG,VEGFA
arsenic trioxide		chemical drug	Activated	2.07	2.106	0.000456	BACH1,BCL2L1,CDKN1A,DDIT3,IDI1,IRF1,MT1G,MT1H,MT1X,MT2A,MYC,PFKFB1,TGIF1,TP63,VEGFA
STAT		group	Activated	2.497	2.621	0.000457	BCL2L1,CDKN1A,CISH,FOS,IRF1,JUNB,SMAD7
ABL1		kinase		1.852	1.937	0.000457	CDKN1A,GADD45A,IER3,MYC,TEK,TP63,VEGFA
NDRG1	1.283	kinase		-0.562	-0.562	0.000457	ATF3,EIF2AK3,FOS,JUN,SMAD3,TP63,VEGFA
DACH1	-1.256	transcription regulator		-1.892	-1.941	0.000457	CDKN1A,EGR1,FGFR1,FOS,IER2,JUN,STC2
SHH		peptidase		0.748	0.852	0.000466	ADAMTS1,ANGPT1,BCAR1,DAAM1,EIF2AK3,EPHB4,GDNF,HEY1,HK2,LFNG,MAGI1,MYC,MYOD1,NOS3,NR4A1,PMP22,SMAD1,THBD
ERK		group	Activated	3.449	3.581	0.000501	BCL2L1,CDKN1A,DUSP1,EGR1,ESR1,FOS,FOSL2,FOXO1,HEY1,IER3,JUN,JUNB,KLF10,MAFB,MAFF,MYC,PDK4,PPARD,RRS1,VEGFA,ZFP36L1
TBX2		transcription regulator		-1.635	-1.585	0.000504	ATF3,BHLHE40,CCNL1,CDKN1A,DBP,DDIT3,HEY1,NCAPD2,NFIL3,RBL1,TYRP1
IL2		cytokine	Activated	2.56	2.688	0.000512	BCL2L1,BHLHE40,CD58,CDKN1A,CISH,CMKLR1,CSF3,CSRNP1,CX3CR1,EMP1,FGFR1,FOS,FOXO1,GADD45B,HK2,HSPA1A/HSPA1B,IDI1,IER3,IL1R1,IRF1,JAK2,JUN,JUND,KIT,KLF13,KLF6,KLRG1,MYC,PIM1,RGS2,SOS1,TNFRSF12A,TNFRSF1A,TNFRSF1B,TP53INP1,VEGFA
PTK2B		kinase		1.408	1.452	0.000525	BCAR1,BCL2L1,FOS,JUN,NEDD9
CHUK	-1.124	kinase	Activated	2.657	2.801	0.000532	ATF3,BCL2L1,CDKN1A,CEBPB,FOS,GADD45B,HEY1,HK2,JUNB,KLF10,MAT2A,MYC,NOCT,PPARGC1B,SEMA3C,SGK1,TNFRSF1B,TP63,VEGFA
mono-(2-ethylhexyl)phthalate		chemical toxicant	Activated	2.517	2.688	0.000537	ANGPTL4,CASP8AP2,DDIT4,FOS,HK2,IER2,IRS2,JUNB,LPL,PDK4,POLR2A,PPARD,PPARGC1A,PPARGC1B,PPTC7,RSRP1,TCF4
lovastatin		chemical drug		1.092	1.137	0.000537	ATF3,BCAR1,BCL2L1,CDKN1A,DDIT3,ENC1,GPX3,IRF1,MYC,NOS3,RBL1,SDC4,SMAD3
HDAC5		transcription regulator		0.012	0	0.00054	CDKN1A,HES1,HK2,LPL,MYC,MYOG,NR4A1,PPARGC1A,TNFRSF1A
KCNE3		ion channel				0.00054	CISH,CSRNP1,FOSB,HSPA1A/HSPA1B,KCNJ2,NFIL3,NR4A1,OSGIN1,TMEM120B
PRLR		transmembrane receptor		1.06	1.123	0.000546	CDKN1A,CISH,ESR1,GDNF,MYC,PIM1
PLIN5		other		-0.896	-0.896	0.000546	MAFK,PDK4,POR,PPARGC1A,PPARGC1B,UCP3
amino acids		chemical - endogenous mammalian	Inhibited	-2.14	-2.171	0.000546	ACTB,DDIT3,FOS,FOSB,JUN,JUNB
phorbol myristate acetate		chemical drug	Activated	5.119	5.294	0.000554	ACTB,ADAM15,ADAMTS1,ADM,ANGPT1,ANGPTL4,B3GNT5,BCAR1,BCL2L1,CDKN1A,CERK,CSF3,CYR61,DBP,DDIT4,DGKD,DUSP1,E2F3,EGR1,EGR3,EIF4A1,ERRFI1,ESR1,ETS2,FKBP5,FOS,FOSB,FOSL2,GEM,HES1,IL6R,IRF1,ITPR3,JUN,JUNB,JUND,KIAA1462,KIT,KLF6,LPL,MT2A,MYC,MYOG,NFIL3,NR4A1,PDE4D,PDGFA,PDK4,PIM1,PPARD,PPP1R15A,RARA,RGS2,SLC12A2,SMAD3,SMG8,SRGN,ST6GAL1,TNFRSF12A,TNFRSF1B,TYR,USP36,VEGFA
PTGS1		enzyme		-0.791	-0.766	0.000557	ANGPT1,ATF3,CEBPB,GEM,NOS3,NRG1,VEGFA
TEAD4		transcription regulator				0.000557	CYR61,FGFR1,JUN,JUNB,SMAD1,TP63,VEGFA
phorbol esters		chemical - other	Activated	2.947	3.048	0.000565	BCAR1,CERK,DUSP1,EGR1,FOS,HK2,IL1R1,JUN,JUNB,PDGFA,SLC12A2
NFYA	1.151	transcription regulator	Activated	2.9	3	0.000565	CDKN1A,EGR1,GADD45A,GADD45B,IRF1,JUN,JUNB,JUND,LPIN1,PPP1R15A,PTTG1
potassium chloride		chemical drug	Activated	2.506	2.591	0.000565	ATF3,DDIT3,EGR1,EIF2AK3,FOS,JUN,MYC,NR4A1,NR4A3,PIK3R1,PIM3
ELAVL1	-1.055	other		0.729	0.83	0.000565	ATF3,BCL2L1,CDKN1A,DUSP1,FOS,MYC,MYOD1,MYOG,TIA1,TP63,VEGFA
bexarotene		chemical drug		-1.602	-1.546	0.000567	ADRB2,CYR61,DACH1,DDIT4,DUSP1,EGR3,FABP7,GDNF,IER2,ITGB6,KLF10,LPL,MAFF,PIK3R1,PLOD2,SLC7A5
EPAS1		transcription regulator	Activated	2.695	2.828	0.00057	ADM,ANGPTL4,BHLHE40,DDIT3,FOS,GADD45B,IRS2,KDR,MAFF,NFIL3,NOS3,NRN1,PLOD2,SLC11A2,SLC6A8,SLC7A5,STC2,TEK,VEGFA
PRKCD		kinase		1.861	1.968	0.000578	BCL2L1,CDKN1A,CEBPB,ETS2,FOS,FOSL2,GEM,ITPR3,JUN,JUNB,KIAA1462,KLF6,MYC,NR4A1,PPP1R15A,USP36,VEGFA
HRAS		enzyme	Activated	2.215	2.287	0.000579	ACTB,ADM,ANXA3,BCL2L1,CDKN1A,CEBPB,CISH,CPT1A,DDIT3,DLL1,DUSP1,EGR1,FLRT2,FOS,FOSB,FOSL2,FOXO1,GPX3,GUSB,HES1,HEY1,HSPA8,JUN,JUNB,KLF3,KLF6,LXN,MYC,MYH10,MYO1C,MYOD1,MYOG,NOP58,PDGFA,PLOD2,RPS3,SMAD3,TBX3,TIMP3,VEGFA
wortmannin		chemical - kinase inhibitor	Inhibited	-2.862	-2.967	0.000579	AQP3,BCL2L1,CDKN1A,DDIT3,E2F3,EGR1,ESR1,FOS,IRF1,IRS2,JUN,MT2A,MYC,NOS3,NR4A1,NR4A3,PPARD,VEGFA
ADRA1B		g-protein coupled receptor				0.00058	CDKN1A,CEBPB,DUSP1,EGR1,FOS,JUN,NR4A1,VEGFA
fluticasone		chemical drug	Activated	2.839	2.846	0.000621	ABCG1,ABLIM3,ADM,ANGPTL4,DDIT4,EMP1,FKBP5,GADD45B,IRS2,LPL,MT1X,MT2A,PDK4,PPARGC1A,SDC4,SLC16A6,ST6GAL1,TIMP3
8-bromo-cAMP		chemical reagent	Activated	3.47	3.582	0.000623	ADM,CEBPB,DUSP1,EGR1,FOS,FOXO1,ITPR3,JUN,KDR,MAT2A,MYC,NFIL3,PDE4D,PPARD,PPARGC1A,SGK1,VEGFA
PITX2	-1.199	transcription regulator		1.058	1.101	0.000633	DACH1,EGR1,ENAM,FOXO1,FZD4,GADD45A,MYC,PLOD2,TBX3,UCP3,WNT9A
APP		other	Activated	2.084	2.173	0.000635	ABCG1,ACTB,BCL2L1,CRK,DDX58,EGR1,ENG,ERMP1,ESR1,ETS2,FAP,FBXL20,FBXW7,FGFR1,FOS,FOSB,FZD7,GAB1,GDNF,HERC6,HES1,HEY1,HSPA1A/HSPA1B,HSPA8,IRF1,IRS2,ITPR3,JUN,JUNB,JUND,MAFB,MAFF,MAGI1,MYC,NOS3,PDGFA,PFKP,PIK3R1,PPARD,RBL1,S1PR1,SDC4,SLC11A2,SMAD7,ST3GAL5,ST6GAL1,STXBP1,TOR3A,TP53INP1,TP63,USP18,VEGFA,WNK1,ZFP36L1
HTT	-1.054	transcription regulator	Activated	2.191	2.219	0.000648	ATF3,ATP2C1,BAIAP2,BHLHE40,C1QTNF3,CDKN1A,CEBPB,DBP,DDIT3,DLL1,DNAJB1,EGR1,FABP7,FBXW7,FGFR1,FIGF,FOS,GLUL,GNAL,GPX3,HAPLN3,HSPA8,JUN,JUNB,KCNJ2,MYOD1,NFIL3,NR1D2,NR4A1,PDE10A,POLR2A,POR,PPARD,PPARGC1A,PPARGC1B,PPRC1,PRKACB,RARA,RRS1,SGK1,SLC12A2,SNN,STXBP1,THRB,TIMP3,USP2
thioacetamide		chemical toxicant		1.784	1.89	0.000648	ADAMTS1,BHLHE40,EMP1,GNG11,GPX3,IER3,JUN,KLRG1,LTBP1,LXN,MYC,PLCB4,PMP22,POR,RCN1,SLC22A5,SMAD7,TCF4,TGIF1,TNFRSF12A,USP2,ZCCHC8
propranolol		chemical drug		-1.678	-1.709	0.000675	DUSP1,FOS,HK2,MAOA,MYC,PPARGC1A,VEGFA
TNFSF11		cytokine	Activated	3.47	3.632	0.000687	BCL2L1,CDKN1A,CSF3,DUSP1,ESR1,FOS,FOXO1,GADD45B,IER3,JUN,JUNB,MAFB,MYC,NFIL3,PDGFA,PIM1,POR,SDC4,SLC11A2,SLC20A1,TNFRSF1B,VRK1
BMX		kinase		1.091	1.165	0.000687	FOS,HSPA1A/HSPA1B,PPARGC1A,TNFRSF1B
Shc		group		1.117	1.154	0.000687	BCL2L1,FOS,LPL,MYC
ADAM12		peptidase		0.302	0.339	0.000687	IL33,JUNB,MYOD1,MYOG
DRD1		g-protein coupled receptor				0.000687	EGR1,FOS,FOSB,JUNB
TLE1	-1.277	transcription regulator				0.000687	ATF3,DUSP1,EGR1,FOS
RBL2	-1.093	other	Inhibited	-2.826	-2.952	0.000691	CDKN1A,DUSP10,KLF10,KPNA2,MAP2K3,MAP3K14,MT1G,MYC,MYOD1,PIM1,RBL1,VEGFA
vitamin K3		chemical drug	Activated	2.301	2.395	0.000692	DDIT3,EGR1,FOS,HK2,MYC,PPRC1
miR-221-3p (and other miRNAs w/seed GCUACAU)		mature microrna		-0.564	-0.679	0.000692	DDIT4,ESR1,FOS,KIT,PIK3R1,TIMP3
mercuric chloride		chemical toxicant				0.000692	CDKN1A,DDIT3,GADD45A,HSPA1A/HSPA1B,JUN,JUNB
KMT2A	-1.133	transcription regulator		0.29	0.426	0.000708	CDKN1A,DUSP10,EGR1,EPHB4,EYA1,KLF6,MYC,SLC16A6,SMAD1,TET1,TRIB1
thiazolidinedione		chemical drug		1.913	1.98	0.000717	ABCG1,IRS2,NR4A1,NR4A3,PIK3R1
Pkg		group		1.264	1.342	0.000717	EGR1,FOS,FOSB,HK2,JUN
benzo(a)pyrene		chemical toxicant		0.713	0.788	0.000717	ALG2,ASPN,CDKN1A,CYR61,FIGF,FOS,HSPA1A/HSPA1B,IER3,JUN,MAFF,MAFG,MAP2K3,MAP3K2,NOS3,NR4A1,PHLPP2,PPP1R3C,RSRP1,TP63,VEGFA
lisinopril		biologic drug	Inhibited	-2.168	-2.236	0.000717	FOS,JUN,KDR,PDGFA,VEGFA
ERK1/2		group	Activated	2.742	2.871	0.000723	BCL2L1,CDKN1A,CEBPB,DUSP1,EGR1,EIF2AK3,EMCN,ESR1,FKBP5,FOS,FOSB,FOXO1,IRS2,JUN,JUNB,JUND,KLF13,MYC,MYOG,NR4A3,SGK1,TRIM63,VEGFA
LDL		complex	Activated	2.486	2.581	0.000727	ABCG1,ATF3,BCL2L1,CDKN1A,CX3CR1,DDIT3,DLL4,DUSP1,EGR1,EGR3,FOS,FOSB,JUN,NOS3,NPC1,NR4A1,NR4A3,RARA,RND3,SMAD3,VEGFA
MSTN	-1.976	growth factor		1.055	1.091	0.000796	CDKN1A,KLF10,MYOD1,MYOG,PPARGC1A,SMAD3,TRIM63,VEGFA
nitroprusside		chemical drug		0.457	0.478	0.000796	ADM,EGR1,FOS,FOXO1,MYC,PPARGC1A,TYR,VEGFA
ANGPT1	-1.289	growth factor		-0.016	0	0.000811	BCL2L1,DLL4,DUSP1,IL1R1,NOS3,TEK,VEGFA
KLF4		transcription regulator		0.296	0.409	0.000812	ACVR1,ACVR2A,ANGPT1,BCL2L1,CDKN1A,CHST15,DLL1,DLL4,DUSP1,HES1,HEY1,IER5,KDR,MYC,PFKP,SMAD1,TBX3,USP18,VEGFA,WLS
prednisolone		chemical drug		1.275	1.166	0.000819	AGO2,BCL2L1,DUSP1,DUSP10,EIF2AK3,ESR1,FKBP5,FMO2,GAB1,GABARAPL1,GPX3,HSPA8,IRS2,KANSL1L,LOC102724428/SIK1,NFIL3,PFKP,SGK1,SRGN,UCP3,ZBTB16
PPARD	1.325	ligand-dependent nuclear receptor		0.867	0.963	0.000833	ANGPTL4,AQP3,BCL2L1,CEBPB,CPT1A,FABP7,IFI44L,LPL,PDK4,PER3,PPARD,SLC22A3,ST3GAL5,TNFRSF12A,TRIM63,UCP3,VEGFA
TGFB2		growth factor		0.78	0.838	0.000843	ANGPTL4,ASPN,BHLHE40,EGR1,FOS,HEY1,KDR,PDK4,PLOD2,SMAD3,VEGFA,WNT9A
nicotinic acetylcholine receptor		complex				0.000848	FOS,JUN,JUNB
GCLM		enzyme				0.000848	FOS,JUN,JUNB
RHOC		enzyme				0.000848	ATF3,CDKN1A,DDIT3
diltiazem		chemical drug				0.000848	FOS,JUN,NOS3
fluphenazine		chemical drug				0.000848	FOS,NR4A1,NR4A3
quisqualic acid		chemical - endogenous non-mammalian				0.000848	EGR1,FOS,JUNB
mir-1	1.978	microrna		-1.238	-1.387	0.000859	CEBPB,ESR1,H3F3A/H3F3B,JOSD1,MYOD1,MYOG,PDGFA,PPP2R1B,RASA1,RHEB,TRIM63,VEGFA,ZFP36L1
MYOG	-1.321	transcription regulator		0.49	0.555	0.000865	CDKN1A,FOS,MYOD1,MYOG,PDGFA,TRIM63
okadaic acid		chemical toxicant	Activated	2.722	2.771	0.000879	BCL2L1,EGR1,ESR1,FOS,FOSB,FOSL2,JUN,JUNB,JUND,MYC,PIM1
MET	-1.095	kinase	Activated	2.031	2.124	0.000879	AQP3,CDKN1A,FOS,JUN,MYC,MYOD1,MYOG,SH3BP5,TGIF1,TRIM63,VEGFA
poly rI:rC-RNA		biologic drug	Activated	2.7	2.878	0.00091	ATF3,CEBPB,CSF3,DDX58,DLL1,DLL4,DUSP1,EGR1,ELMOD2,FOS,GADD45B,GBP1,IRF1,JAK2,JUN,JUNB,KLF6,LPL,MYC,NFIL3,NR4A1,NR4A3,PARG,PIM1,PIM3,PPP1R15A,RGS2,SDC4,SRGN,ST6GAL1
LMNA		other				0.000919	ARRDC4,ASPN,CASP8AP2,FAM13C,FBXW7,H3F3A/H3F3B,IER5,IFI44,JUN,JUND,KIAA1551,MAFF,MUM1L1,MYOD1,MYOG,NOS3,NPC1,NUFIP2,PPARGC1B,RAPGEF1
SOCS3		phosphatase	Inhibited	-2.06	-2.138	0.000934	ATF3,CDKN1A,EGR1,FOS,IRF1,IRS2,JAK2,JUN,TNFRSF1B
miR-21-5p (and other miRNAs w/seed AGCUUAU)		mature microrna	Inhibited	-2.152	-2.29	0.000934	BCL2L1,CDKN1A,GLCCI1,IL6R,KDR,PIK3R1,SLC16A10,SMAD7,TIMP3
agmatine		chemical - endogenous mammalian	Activated	2.111	2.19	0.000956	KDR,NOS3,PPARGC1A,SLC22A5,UCP3
acetaldehyde		chemical - endogenous mammalian		1.271	1.342	0.000956	CEBPB,DDR2,FOS,JUN,MYC
ACVR1C		kinase		0.895	0.937	0.000956	BCL2L1,CDKN1A,FOS,JUNB,SMAD7
RACK1	1.198	enzyme		0.365	0.371	0.000956	BCL2L1,CDKN1A,FOS,MYC,TP63
Ras homolog		group		0.091	0.13	0.000956	CDKN1A,EGR1,FOS,MYC,NOS3
GADD45A	1.942	other		-0.588	-0.6	0.000956	BCL2L1,CDKN1A,FOSB,JUN,TP63
IGF1R	-1.121	transmembrane receptor	Activated	2.261	2.365	0.000966	ACTN4,ANKRD1,BCL2L1,CDKN1A,CEBPB,DDIT3,ESR1,FOS,IRS2,KRT6B,MYC,MYOD1,MYOG,NOS3,NR4A1,VEGFA
GW501516		chemical drug	Activated	2.272	2.377	0.000977	ANGPTL4,CDKN1A,CPT1A,FGFR1,LPIN1,LPL,PDK4,PPARD,PPARGC1A,UCP3,VEGFA
SFTPA1		transporter	Inhibited	-3.113	-3.162	0.000986	ADRB2,ANGPTL4,CYR61,EGR1,FOS,FOSB,MYC,PDK4,RASD1,SLC22A3
EIF2AK3	1.411	kinase	Activated	2.689	2.793	0.00102	ATF3,CEBPB,DDIT3,EGR1,EIF2AK3,ETS2,GADD45A,JUN,MYC,NFIL3,PPP1R15A,VEGFA
REL		transcription regulator		0.908	1.059	0.00104	BCL2L1,CDKN1A,CDS2,E2F3,ESR1,FOS,GADD45B,ICK,IER3,JUN,MAFG,MYC,NR4A1,NR4A3,PPP1R15A,RAP2A,RBL1,SH2B3,SLC7A6,ZHX3
anti-benzo(a)pyrene-diol-epoxide		chemical toxicant		0.945	1.004	0.00104	CDKN1A,GADD45B,JUN,PHLPP2
putrescine		chemical - endogenous mammalian		0.925	1	0.00104	CDKN1A,FOS,JUN,MAT2A
SP1	-1.07	transcription regulator	Activated	2.688	2.865	0.00105	ABHD2,ADAMTS1,ATF3,CDKN1A,CEBPB,EGR1,ENG,ESR1,FGFR1,FOS,HK2,IRF1,JUN,KDR,KIT,LPL,MAOA,MAT2A,MEOX2,MYC,NOS3,PDGFA,PIM1,PPARD,PTTG1,RARA,RBL1,SGK1,SH3GL1,SLC11A2,SLC2A12,SMAD3,SMAD7,THBD,THRB,TRIB1,VEGFA,WNT9A
WR 1065		chemical drug		1.61	1.715	0.00107	CDKN1A,GADD45A,KDR,MYC,VEGFA,ZFP36L1
MEF2A		transcription regulator		0.393	0.487	0.00107	FOS,JUN,MEOX2,NR4A1,PPARGC1A,THBD
HSPA5		enzyme		-0.645	-0.671	0.00107	BCL2L1,DDIT3,EIF2AK3,ESR1,HSPA8,IDI1
rosiglitazone		chemical drug	Activated	2.066	2.164	0.00108	ABCG1,ADAMTS1,ANGPTL4,AQP3,CDKN1A,CPT1A,FOS,GBP1,H6PD,IRF1,IRS2,KLF11,LFNG,LPIN1,LPL,MAT2A,MX2,MYOG,NOS3,PDK4,PIK3R1,PPARGC1A,PPARGC1B,PPP2R1B,RGS2,SEMA3C,SGK1,TRIM63,UCP3,VEGFA
IRF8		transcription regulator		1.304	1.394	0.00112	ATF3,BCL2L1,CDKN1A,DDX58,EGR1,FOS,GBP1,IFI44L,IL17RA,KLF6,MAFB,MYC,SOCS7
BDNF		growth factor	Activated	2.19	2.266	0.00114	ADRB2,APEX1,BCL2L1,BHLHE40,CDADC1,CDKN1A,CYR61,DNAJB5,DUSP1,EGR1,FOS,FOSB,FTL,GLUL,IFRD1,JUN,KLF10,MYOD1,MYOG,NR4A1,NR4A3,PDE1A,STXBP1,TBC1D8
STAT5a/b		group		1.789	1.9	0.0012	BCL2L1,CDKN1A,CISH,DUSP1,EMP1,FOS,IDI1,IRF1,MYC,PIM1,RARA
1-methyl-4-phenyl-1,2,3,6-tetrahydropyridine		chemical toxicant		1.491	1.555	0.0012	EGR1,EGR3,FOS,FOSB,GDNF,JUN,NR4A1,TNFRSF1A,TNFRSF1B
IFN Beta		group		0.202	0.312	0.00122	ATF3,BCL2L1,CDKN1A,CEBPB,DDX58,DUSP1,IFI44,IRF1,MX2,MYC,SLC16A6,SNAPC1,USP18
SOCS1		other		-1.318	-1.429	0.00123	BCL2L1,CISH,CSF3,DDX58,DUSP1,FKBP5,FOS,IFI44,IRF1,IRS2,JAK2,JUN
estrogen		chemical drug	Activated	1.932	2.056	0.00124	CDKN1A,CYR61,DUSP1,EGR1,ESR1,FOS,JUN,JUNB,KDR,LPL,MEOX2,MYC,NFIL3,NOS3,NR4A1,PIM1,PLIN4,PPRC1,PTTG1,RARA,S1PR1,SMAD3,VEGFA
PTHLH		other		1.63	1.687	0.00124	ADAMTS1,ANGPT1,BCL2L1,FOS,FOSL2,HSPA1A/HSPA1B,RGS2,VEGFA
PRKCB		kinase		1.525	1.616	0.00124	BCL2L1,CDKN1A,EGR1,FOS,IRS2,JUN,MYC,PPARGC1A
indomethacin		chemical drug		1.413	1.476	0.00124	ADAMTS1,ANGPT1,BCL2L1,CDKN1A,CEBPB,CPT1A,FOS,IER3,IL1R1,LPL,LXN,MYC,PIM1,PPARD,RCN1,SLC7A5,TEK,TGIF1,TNFRSF12A,VEGFA
Immunoglobulin		complex		-0.259	-0.267	0.00124	ADM,BCL2L1,CISH,CRISPLD2,DUSP1,EGR1,ETS2,FAP,FOS,FOSB,IL33,IRF1,MAFF,MYC,NAIP,NFIL3,NOS3,PDGFA,RGS2,ZBTB16
HOXA5		transcription regulator	Activated	2.159	2.236	0.00125	CDKN1A,EGR1,GADD45B,IER2,KLF10
MAP2K5	-1.11	kinase		1.876	1.946	0.00125	BCAR1,FOS,JUN,NR4A1,NR4A3
NOTCH4	-1.1	transcription regulator		0.61	0.692	0.00125	ANGPT1,DLL4,HES1,HEY1,TEK
TRPC1	-1.145	ion channel		0.454	0.492	0.00125	CDKN1A,FOXO1,KDR,MYOD1,MYOG
Ins1		other	Activated	3.552	3.638	0.00127	ACTB,ADH1C,ANGPTL4,CDKN1A,CEBPB,DDIT3,EGR1,ERRFI1,FOS,HK2,IRS2,JUN,JUNB,LPL,MYC,MYOD1,MYOG,NOS3,PIK3R1,PPARD,RBL1,SLC28A1,TIMP3,VEGFA
rasagiline		chemical drug		1.438	1.493	0.00131	BCL2L1,EGR1,EGR3,GDNF,PIK3R1,SOS1
PAX3	-1.129	transcription regulator		1.435	1.491	0.00131	AP3M2,BCL2L1,CDKN1A,CRY1,FABP7,FILIP1L,IL6R,MCC,MEOX1,MYOD1,MYOG,NEDD9,NNMT,PRMT2,SRGN,TEK,TIA1,TIMP3,TYRP1
BMP6	1.187	growth factor		1.162	1.219	0.00132	ADAMTS1,ADGRL2,ARHGAP18,CDKN1A,E2F3,ERRFI1,MYH10,PMP22,SLC20A1,TNFRSF12A,VEGFA
Sb202190		chemical - kinase inhibitor		-0.74	-0.844	0.00133	ANGPTL4,CDKN1A,CEBPB,EGR1,FOS,JUNB,MYOD1,MYOG,PPARGC1A,PPARGC1B,SGK1,TP63,VEGFA
resveratrol		chemical drug		1.898	1.878	0.00134	ATF3,BCL2L1,CDKN1A,CPT1A,CX3CR1,DDIT3,EGR1,ESR1,FOS,FOSL2,FOXO1,HEY1,JUN,JUND,KDR,MYC,NOS3,PDGFA,PDK4,PPARGC1A,PPP1R15A,TYR
SRF		transcription regulator		0.644	0.703	0.00134	ACTB,ANKRD1,ASB5,BCL2L1,CDKN1A,EGR1,EGR3,FIGF,FILIP1L,FOS,FOSB,IER2,JUN,JUNB,KDR,LMOD1,LPL,MAP3K14,MSTN,MYOD1,MYOG,NR4A1,PDE2A,RND3,SEMA6D,SLC37A1
IL10		cytokine		-0.043	-0.015	0.00134	ABLIM3,ADM,BCL2L1,CDKN1A,CSF3,CX3CR1,DUSP1,ETS2,FKBP5,FLRT2,FOS,HDAC9,IL17RA,IL1R1,IL33,IRF1,JUN,MYOG,NEDD9,NOS3,NR4A3,SLC9A3R2,TNFRSF1A,TNFRSF1B,VEGFA
INHA		growth factor		-0.077	-0.085	0.00135	ADAMTS1,CYR61,FGFR1,IL1R1,KIT,LTBP1,MYC,PIK3IP1,PIK3R1,SGK1,SMAD7,TP53INP1
alvocidib		chemical drug		-1.745	-1.84	0.00135	BCL2L1,CDKN1A,FOS,MYC,RBL1,RHOBTB2,VEGFA
TAZ	-1.071	enzyme				0.00136	ADAMTS1,ADRB2,ANKRD1,CYR61,KIT,PPP1R3B,S1PR1,SEMA3C,SNAPC1
IL6		cytokine	Activated	3.848	3.994	0.00143	ACVR1,ACVR2A,ADAMTS1,ATF3,BCL2L1,CDKN1A,CEBPB,CISH,CX3CR1,DUSP1,EGR1,ETS2,FOS,GADD45A,GADD45B,IL1R1,IL6R,IRF1,JAK2,JUN,JUNB,JUND,KDR,KIT,LPL,MIR17HG,MYC,NOS3,NPHP1,PDGFA,PIM1,PPP1R15A,PPRC1,PTTG1,RASA1,SGK1,SLC12A2,SLC39A14,SMAD7,SRA1,STOM,TNFRSF1A,TNFRSF1B,VEGFA
CDKN2A	-1.064	transcription regulator		0.933	0.903	0.00145	APPL2,CDCA7L,CDKN1A,CEBPB,DUSP1,E2F3,EGR1,FAM111A,FGFR1,FOS,JAK2,JUN,MYC,PDGFA,TGIF1,TNFRSF1A,TNFRSF1B,TOB1,TOB2,TP53INP1,TP63,VEGFA,VRK1
SBDS		other				0.00146	CHAC1,DDIT3,DNAJB1,EGR1,FOS,GADD45B,MAFB,MAFF,MAOA,MT2A,PPP1R15A
Creb		group	Activated	3.204	3.326	0.00147	ADM,ATF3,CDKN1A,CPT1A,DUSP1,EGR1,EPHB4,FOS,HES1,IER3,JUN,JUNB,MAT2A,NEDD9,NOS3,NR4A1,NR4A3,PPARGC1A,RGS2,VEGFA
PRKCA	-1.168	kinase	Activated	2.339	2.407	0.00148	BCL2L1,CDKN1A,CSF3,DIAPH1,EGR1,FOS,HSPA1A/HSPA1B,JUN,LPL,MYC,TYR,VEGFA
S100A8	1.607	other		-0.608	-0.57	0.00148	ABCG1,ADAMTS1,ATF3,BCL2L1,BHLHE40,DDIT4,IL33,LOC102724788/PRODH,LTBP1,NR4A3,NRG1,PIK3IP1,SGK1,SOCS7,TYRP1,USP18
E2F3	1.214	transcription regulator	Activated	2.474	2.538	0.0015	CDKN1A,E2F3,FAM102A,LAMA4,LPL,MIR17HG,MT1B,MT1G,MT1H,MT1X,MYC,PTTG1,RBL1,THBD,TIMP3
KLF2		transcription regulator		0.691	0.619	0.0015	ADAM15,ADM,CDKN1A,DLL1,GADD45A,JUNB,KDR,MT2A,MYC,MYH10,NOS3,PLOD2,S1PR1,TCF4,THBD
NOX1		ion channel		1.026	1.103	0.00151	DIAPH1,KDR,SMAD7,VEGFA
MYF6		transcription regulator		0.772	0.865	0.00151	CDKN1A,FGF6,MYOD1,MYOG
ulipristal acetate		chemical drug	Inhibited	-1.962	-2	0.00151	ADM,BCL2L1,KDR,VEGFA
cyclic GMP		chemical - endogenous mammalian				0.00151	CDKN1A,FOS,MRE11A,PPARGC1A
GCG		other	Activated	2.326	2.396	0.00153	BCL2L1,CEBPB,CPT1A,FOS,FOSL2,LPIN1,PPARGC1A,PPARGC1B,PPP1R3C
CNTF	-1.091	cytokine		-0.163	-0.138	0.00153	ACTB,CISH,EGR1,FGFR1,FOS,IRF1,JUNB,MYOD1,MYOG,PDE10A
mir-10	-1.095	microrna		-1.611	-1.711	0.00153	AGO2,BCL2L1,CYR61,IL6R,KLF13,MKNK2,RAP2A,SGPL1,SMG1,VEGFA
CAV1	-1.136	transmembrane receptor		1.553	1.58	0.00157	CDKN1A,EGR1,ESR1,FOS,HK2,HSPA8,KDR,KRT6B,NOS3,NR4A1,SLC12A2,SLC20A1,ST6GAL1
fulvestrant		chemical drug		-1.209	-1.256	0.00158	ADRB2,CDKN1A,CYR61,DDIT4,EGR1,EGR3,ESR1,FOS,FOSL2,GADD45A,HES1,IER3,IRF1,JUN,KLF10,LPL,MYC,PTTG1,RBL1,SLC22A5,SLC7A5,VEGFA
PRKAG3		other				0.00158	ACVR1,ANGPTL4,ANKRD1,APBB3,DUSP10,EGR1,ELL2,FGFR1,FTL,GPX3,JUNB,MAT2A,MYOD1,PDE7A,PPARGC1A,SHISA2
SHC1		other		0.366	0.378	0.00159	BCL2L1,CDKN1A,FOS,FTL,S1PR1,THBD
linsidomine		chemical drug		0.161	0.186	0.00159	EGR1,MYC,NR4A1,PDGFA,PPARD,VEGFA
FGF4		growth factor		1.158	1.213	0.00161	CDKN1A,CSF3,FOS,FOXO1,VEGFA
NR1H3		ligand-dependent nuclear receptor		0.245	0.261	0.00161	ABCG1,ADRB2,CSF3,INSIG2,LPL,MYLIP,PPARGC1A,RARA,SLC16A10,THRB,VEGFA
HSPA9		other		-0.216	-0.152	0.00161	CDKN1A,FOXO1,HES1,MYC,NEDD9
mir-19		microrna		-0.142	-0.246	0.00161	CDKN1A,E2F3,FZD4,MYLIP,TP63
N-[N-(3,5-difluorophenacetyl-L-Ala)]-S-phenylglycine t-butyl ester		chemical - protease inhibitor		-1.007	-1.067	0.00161	BCL2L1,DLL4,HES1,HEY1,RND3
tamoxifen		chemical drug	Activated	2.453	2.483	0.00162	ADM,BCL2L1,BMP5,CDKN1A,CYR61,ESR1,FOS,HES1,IER3,IRF1,JUN,JUNB,MAFF,MYC,NNMT,NOS3,RBL1,SLC7A5,SMAD3,SMAD7,VEGFA
SMARCA4	-1.078	transcription regulator		1.276	1.485	0.00163	ABHD2,ABLIM3,ACTN4,ADAM15,ANGPTL2,AP3M2,ARRDC4,C15orf52,C19orf12,CDKN1A,CEBPB,EGR1,ETS2,FMO2,FOS,FOSL2,GADD45A,GBP1,HAPLN3,HEY1,IER3,IRF1,JUN,KCNJ2,KDR,KIT,LOC100996763/NOTCH2NL,MAFF,MT1H,MT1L,MYC,MYOG,PDP1,PER3,PLEKHG2,RBL1,RGS2,TMCC3,TYR,TYRP1
SERCA		group				0.00164	EGR1,JUN,MYC
vanillyl-N-nonylamide		chemical drug				0.00164	ATF3,DDIT3,GADD45A
KMT5B	-1.2	enzyme				0.00164	DUSP1,MT2A,SGK1
PLA2G6		enzyme				0.00164	BCL2L1,DDIT3,RGS2
nicorandil		chemical drug				0.00164	ATF3,JUN,NOS3
acetazolamide		chemical drug				0.00164	DDIT3,EIF2AK3,GUSB
RAF1	-1.055	kinase	Activated	3.023	3.188	0.00166	ANKRD1,CDKN1A,EGR1,EGR3,EMP1,ESR1,FOS,IER2,IER3,IL1R1,JUN,MT1B,MT1L,MT1M,MYC,PPP1R10,RND3,RPS2,VEGFA
RORC	1.197	ligand-dependent nuclear receptor				0.00174	B3GALT1,CISH,GADD45B,IL17RA,IL1R1,NAALAD2,NNMT,NOCT,POR,PPP1R3C,SLC15A4,SLC16A10,VEGFA,ZBTB16
SIRT1		transcription regulator		1.569	1.574	0.00176	ABCG1,ACTB,BCL2L1,CDKN1A,CPT1A,DBP,ESR1,FOXO1,GABARAPL1,GADD45A,MAOA,MYC,MYOG,NOS3,PDK4,PPARGC1A,THBD,TIMP3,TRIM63
STAT6		transcription regulator		1.364	1.42	0.0018	BCL2L1,CDKN1A,CISH,EGR1,FKBP5,FLRT2,FNIP2,GADD45B,IER2,IL33,IRF1,IRS2,JAK2,NEDD9,NFIL3,PDGFA,PPARGC1A,SLC25A25,ST6GAL1,TLE1,USP2
PTEN		phosphatase		-0.05	-0.055	0.00183	ADM,ANGPT1,CDKN1A,CEBPB,CX3CR1,DUSP1,ESR1,FOS,FOXO1,GPX3,HSPA1A/HSPA1B,IDI1,IFRD1,IFT20,IRS2,ITPR3,JUND,KDR,KLF6,MAFK,MAT2A,MT2A,MYC,NFIL3,PIK3R1,PIM1,PPARGC1A,SDC4,SLC20A1,SMAD1,VEGFA,ZBTB16
MEF2D		transcription regulator		0.761	0.784	0.00185	FOS,JUN,MEOX2,MYOD1,MYOG,NR4A1,PPARGC1A
NPC1	1.26	transporter		-0.394	-0.44	0.00185	ABCG1,DDIT3,GUSB,KLRG1,LPL,MYLIP,NPC1
SIM1	-1.299	transcription regulator	Activated	2.163	2.357	0.00187	ABCG1,ANGPTL4,CMKLR1,DLL1,EGR1,ELL2,EYA1,GDNF,GLUL,GPX3,IL6R,JAK2,NAALAD2,SMAD3,SNN,THRB,USP2,ZFP36L1
TGFA		growth factor	Activated	3.028	3.127	0.00189	BCL2L1,CDKN1A,CEBPB,ERRFI1,ESR1,FOS,FOSL2,JUNB,PTTG1,VEGFA
Ifn gamma		complex		0.431	0.507	0.00189	BCL2L1,ESR1,GBP1,IFI44L,IL17RA,IL33,JAK2,MYC,NR4A3,SOCS7
N-Ac-Leu-Leu-norleucinal		chemical - protease inhibitor		-0.682	-0.618	0.00189	BCAR1,BCL2L1,CDKN1A,DDIT3,IER3,ITPR3,MYOG,NEDD9,PTTG1,RBL1
MYOD1	2.677	transcription regulator		0.557	0.646	0.00198	ASB2,BCL2L1,CDKN1A,DUSP1,ESR1,GADD45A,JUNB,KLF6,MAFB,MYOD1,MYOG,PDGFA,PPARGC1A,RPL7A,SLC12A2,SMAD7,UCP3
Alpha catenin		group		-1.055	-1.212	0.00199	ADAMTS1,BCL2L1,C1QTNF3,DIAPH1,ENG,FMNL2,IRF1,KRT6B,LAMA4,MYC,RHOJ,SGK1,TNFRSF12A
RNA polymerase II		complex				0.002	ACTB,AGPAT2,CDKN1A,DDIT3,DUSP1,ESR1,FOS,FOSL2,GADD45A,GADD45B,HSPA1A/HSPA1B,JUNB,KPNA2,MYC,MYOG,NOS3,OSGIN1,POLR2A,PPARGC1B,RND3,RPS3
AKIRIN1		enzyme				0.00202	MYOD1,MYOG
cosyntropin		biologic drug				0.00202	DLL4,VEGFA
glemanserin		chemical drug				0.00202	NR4A1,NR4A3
dacetuzumab		biologic drug				0.00202	BCL2L1,TP63
Mitochondrial complex 1		complex				0.00202	MAOA,PPARGC1A
FBXO25	-1.107	enzyme				0.00202	EGR1,FOS
MAF1	-1.068	other				0.00202	ACTB,NNMT
Gm-Csf Receptor		complex				0.00202	JAK2,MYC
OMG		g-protein coupled receptor				0.00202	FOS,MYC
PABPN1		enzyme				0.00202	MYOD1,MYOG
NMB		other				0.00202	FOS,JUN
ABCE1		transporter				0.00202	MYOD1,MYOG
SH2B2	-1.06	other				0.00202	FOS,MYC
MDFI		other				0.00202	FBXW7,MYOG
AKAP13		other				0.00202	FKBP5,FOS
CIAPIN1		other				0.00202	BCL2L1,JAK2
FGF5		growth factor				0.00202	CSF3,FGFR1
Usp17la (includes others)		peptidase				0.00202	CISH,MYC
Irs4		other				0.00202	EGR1,IRS2
indapamide		chemical drug				0.00202	NOS3,VEGFA
ropinirole		chemical drug				0.00202	EGR1,GDNF
3-hydroxyflavone		chemical - endogenous non-mammalian				0.00202	BCL2L1,HSPA1A/HSPA1B
yohimbine		chemical drug				0.00202	EGR1,FOS
levonorgestrel		chemical drug				0.00202	ESR1,NOS3
GW7647		chemical drug	Activated	2.135	2.219	0.00203	CPT1A,NPC1,PDK4,PPARGC1A,SLC22A5
SKI	1.127	transcription regulator		-0.102	-0.117	0.00203	CDKN1A,FAP,MYOG,PMP22,SMAD7
ionomycin		chemical reagent	Activated	3.211	3.345	0.00206	BCL2L1,CSF3,DUSP1,EGR1,ETS2,FOS,FOSB,ITPR3,KCNJ2,MYC,NFIL3,NR4A1,PIM1,RGS2,SGK1,SLC3A2
1-chloro-2-(2,2,2-trichloro-1-(4-chlorophenyl)ethyl)benzene		chemical toxicant		1.054	1.131	0.0021	CDKN1A,GADD45A,GADD45B,INSIG2
GTF2I	-1.052	transcription regulator		0.978	1.044	0.0021	CDKN1A,FOS,KDR,MYC
DGAT1		enzyme		-0.042	0	0.0021	CPT1A,LPL,PDK4,PPARD
N(6)-(3-iodobenzyl)-5'-N-methylcarboxamidoadenosine		chemical drug		-0.899	-0.975	0.0021	ESR1,FOS,MYC,RGS2
NDN	-1.095	transcription regulator		-1.022	-1	0.0021	CDKN1A,MYC,MYOG,RBL1
DICER1		enzyme		-1.891	-1.928	0.0021	AGO2,ANGPTL4,CDKN1A,CYR61,EGR1,EGR3,ENG,FOS,HES1,JUN,KDR,MT2A,MYC,NOS3,PMP22,S1PR1,TEK
NSD1	-1.086	transcription regulator				0.0021	AVPI1,KLF6,POLR2A,ZFP36L1
PDGFRA		kinase				0.0021	CDKN1A,FOS,KIT,MYC
CRY2	1.1	enzyme				0.0021	CRY1,DBP,FOS,SGK1
onapristone		chemical drug				0.0021	ADAMTS1,ESR1,PMP22,VEGFA
MAP2K4	-1.063	kinase	Activated	2.648	2.766	0.00211	ATF3,BCL2L1,CDKN1A,ERRFI1,FOS,GADD45A,JUN,PPARD
MAPK14	-1.121	kinase		1.64	1.757	0.00213	ANKRD1,DLL1,DUSP1,FOS,FOSL2,GADD45A,JUN,JUNB,JUND,KDR,MYOG,PPARGC1A,PPARGC1B,SGK1,VEGFA
Rock		group		-0.117	-0.068	0.00215	CDKN1A,FOS,MAFK,MIR17HG,MYC,MYOD1,NOS3
SPIB		transcription regulator		1.543	1.667	0.00216	ATF3,DLL1,EGR1,FAM46C,GEM,HSPA1A/HSPA1B,KDR,KIT,KLF6
RELA		transcription regulator	Activated	3.313	3.457	0.00218	ACTN4,ANKRD1,BCL2L1,CDKN1A,CEBPB,DDIT3,DUSP1,EGR1,FOS,GBP1,HES1,IER2,IER3,IRF1,JUN,JUNB,KIT,KLF10,MAT2A,MYC,MYOD1,NR4A1,SDC4,SMAD7,TP63,VEGFA,VHL
tanespimycin		chemical drug		-0.045	-0.134	0.00227	BCL2L1,CDKN1A,DDIT3,DNAJB1,EIF4A1,HSPA1A/HSPA1B,HSPA8,IL6R,JUN,KIT,MYC,VEGFA
Am 580		chemical toxicant	Activated	2.282	2.38	0.00228	ADM,DUSP1,HES1,IRF1,RARA,THBD
S-nitroso-N-acetylpenicillamine		chemical reagent		1.519	1.531	0.00228	ADM,CDKN1A,DDIT3,HSPA1A/HSPA1B,NOS3,VEGFA
tributyrin		chemical drug		1.534	1.667	0.00241	ADM,ADRB2,ATF3,CDKN1A,CYR61,DUSP1,GBP1,KRT6B,SNAPC1
GNA12		enzyme		0.269	0.342	0.00241	BAIAP2,DDR2,FOS,MYC,NOS3,PDGFA,PIK3R1,SOS1,VEGFA
S100A9		other		-0.888	-0.839	0.00244	ABCG1,ADAMTS1,ATF3,BHLHE40,DDIT4,IL33,LOC102724788/PRODH,LTBP1,NR4A3,NRG1,PIK3IP1,SGK1,SOCS7,TYRP1,USP18
reactive oxygen species		chemical toxicant	Activated	2.674	2.799	0.00246	APEX1,BCL2L1,CDKN1A,CSF3,DDIT3,GADD45A,JUN,KLF6,LPIN1,MYC,RRAD,VEGFA
IL1		group		1.723	1.865	0.00249	ADAMTS1,ADRB2,BHLHE40,CDKN1A,CPT1A,CSF3,DUSP1,FOS,GDNF,IL1R1,IL33,IRF1,JUN,KIT,MAP2K3,MYC,NRG1,PDGFA,PPARGC1A,SDC4,THBD,TNFRSF1B,VEGFA
KN-62		chemical - kinase inhibitor		-0.361	-0.447	0.00253	ATF3,DDIT3,EGR1,MYOG,PPP1R15A
MEF2		group				0.00253	JUN,MEOX2,MYOG,NR4A1,PPARGC1A
MEF2C	-1.136	transcription regulator		1.253	1.34	0.00254	ABRA,ATF3,CDKN1A,FAP,JUN,KCNJ2,LOC102724428/SIK1,MYOD1,MYOG,NR4A1,PPARGC1A
ERBB4		kinase		0.098	0.102	0.00254	CDKN1A,DDIT3,DUSP1,EGR1,FIGF,GADD45A,JUN,MAP2K3,MYC,TIMP3
AGN194204		chemical drug	Activated	2.741	2.887	0.00261	ATF3,CDKN1A,CPT1A,DUSP1,EMP1,GADD45A,HK2,IDI1,IRF1,IRS2,KLF6,LPL,MYC,PIM1,SLC3A2
ARNT	-1.048	transcription regulator		1.235	1.331	0.00267	ADM,ANGPTL4,BHLHE40,CSF3,ENG,HK2,IRS2,MYO1C,NOS3,S1PR1,SIM1,VEGFA
miR-30c-5p (and other miRNAs w/seed GUAAACA)		mature microrna		-0.991	-1.155	0.00267	ACVR1,ELMOD2,IDH1,IFRD1,IRS2,JUN,MAT2A,MYO10,NCEH1,NUFIP2,SLC38A1,SLC9A3R2
RETNLB		other		0.649	0.781	0.00268	FAP,FGFR1,HEY1,IRS2,MAP3K6,MYC,NR4A1,SMAD1,STOM
SOD1	-1.086	enzyme				0.00268	ACTB,APEX1,BCL2L1,ETS2,FAP,FGF6,FGFR1,FOS,FOSL2,GDNF,GPX3,HSPA8,JUN,JUNB,LPL,NFIL3,SLC11A2
DDIT3	2.152	transcription regulator		-0.299	-0.23	0.00269	ANKRD1,ATF3,AVIL,DDIT3,FOXO1,KRT6B,PPARGC1A,PPP1R15A
SN-38		chemical drug		1.363	1.446	0.00271	BCL2L1,CDKN1A,GNG11,HK2,MYC,PPRC1
STUB1		enzyme	Inhibited	-2.142	-2.219	0.00271	CDKN1A,FOXO1,JUNB,MAP3K14,NOS3,VEGFA
OGT		enzyme				0.00271	BCL2L1,FOS,JUN,MYC,PPARGC1A,TET1
benzyloxycarbonyl-Leu-Leu-Leu aldehyde		chemical - protease inhibitor	Activated	2.142	2.249	0.00273	ACTB,ATF3,BCAR1,BCL2L1,CDKN1A,CEBPB,CISH,DDIT3,DUSP1,EIF2AK3,ESR1,FOS,FOXO1,HSPA8,IER3,IRS2,ITPR3,JUN,MAT2A,MYC,RHOBTB2,TYR,VEGFA
saikosaponin A		chemical reagent				0.00277	FOS,JUN,JUNB
neomycin		chemical drug				0.00277	HES1,HEY1,HEYL
HUWE1	-1.052	transcription regulator				0.00277	ABCG1,CDKN1A,MYC
GNE	-1.087	kinase				0.00277	CHAC1,DDIT3,ST3GAL5
CD160		transmembrane receptor				0.00277	BCL2L1,FOS,JUN
MIB1		enzyme				0.00277	HES1,HEY1,HEYL
USP19	-1.086	peptidase				0.00277	DDIT3,MYOG,TRIM63
PPP5C		phosphatase				0.00277	CDKN1A,DUSP1,SGK1
TNRC6A		other				0.00277	CDKN1A,LATS2,RBL1
RFWD2		enzyme				0.00277	CDKN1A,CEBPB,PPARGC1A
raclopride		chemical drug				0.00277	FOS,NR4A1,NR4A3
6-hydroxydopamine		chemical toxicant		0.814	0.873	0.00279	BCL2L1,DDIT3,DDIT4,FOS,FOSB,GDNF,GNAL,HSPA1A/HSPA1B,HSPA8,JUN
TNFSF12		cytokine		-0.006	0.046	0.00279	BCL2L1,DLL1,HEY1,HEYL,MAP3K14,MYOD1,MYOG,PPARGC1A,TNFRSF12A,TRIM63
cyclic AMP		chemical - endogenous mammalian	Activated	2.749	2.888	0.00282	CDKN1A,CEBPB,DDIT3,EGR1,FOS,FOSL2,IL33,ITPR3,JUN,JUNB,KDR,MYC,NR4A1,PDE4D,PFKFB1,PPARGC1A,RARA,THBD,TYR,TYRP1
PLC		group		1.889	1.982	0.00284	EGR3,FOS,MYC,NR4A1
S100B		other		1.008	1.067	0.00284	CDKN1A,FOS,JUN,MYC
peroxynitrite		chemical toxicant		1.017	1.067	0.00284	DDIT3,FOS,NOS3,RGS2
pirfenidone		chemical drug		-0.14	-0.218	0.00284	CX3CR1,NR3C2,PDGFA,SMAD3
miR-18a-5p (and other miRNAs w/seed AAGGUGC)		mature microrna		-0.669	-0.762	0.00284	CDKN1A,E2F3,ESR1,TP63
acyclic retinoid		chemical drug		-1.067	-1.131	0.00284	CDKN1A,KDR,MYC,TEK
EPHX2	-1.098	enzyme		-1.19	-1.177	0.00284	DLL1,DLL4,HES1,HEY1
CYB5R4	-1.105	enzyme		-1.887	-1.981	0.00284	ATF3,DDIT3,LPL,PPARGC1A
mir-203		microrna				0.00284	E2F3,HES1,TP63,TYR
DDX5		enzyme				0.00284	CDKN1A,FOS,JUN,MYC
CBX3		transcription regulator				0.00284	BCL2L1,CDKN1A,MYC,MYOG
(+)-MK-801		chemical drug		-0.879	-0.86	0.00298	ACVR2A,CDKN1A,EGR1,FOS,FOSB,JUN,JUNB,JUND,STXBP1
genistein		chemical drug		-0.042	0.028	0.00307	ADM,ANGPTL4,BCL2L1,CDKN1A,CX3CR1,DUSP1,ESR1,FBXW7,FOS,GDNF,GUSB,HSPA1A/HSPA1B,JUN,JUNB,JUND,KCNJ2,LPL,MAOA,MYC,NOS3,NPC1,PIK3R1,PIM1,POLR2A,RRAGC,SLC11A2,TYR,VEGFA
arginine		chemical - endogenous mammalian	Activated	2.107	2.138	0.00312	BCL2L1,DDIT3,EGR1,PPARGC1A,SLC7A5
everolimus		chemical drug		-1.038	-1.068	0.00312	CDKN1A,CEBPB,KDR,MYC,NCEH1
EDN1		cytokine	Activated	1.989	2.128	0.00319	ACTB,EGR1,ERRFI1,FOS,FOSB,HEY1,HSPA8,JUN,JUNB,MYC,NRG1,PDGFA,PLCB4,TIMP3,TYR,TYRP1,VEGFA
topotecan		chemical drug		0.669	0.598	0.00319	ATF3,CDKN1A,E2F3,EGR1,EGR3,ENG,FOSB,HSPA1A/HSPA1B,HSPA8,JUNB,MAT2A,MYC,PCDH9,PHC2,PHKG1,SLC7A5,VEGFA
8-chlorophenylthio-adenosine 3',5'-cyclic monophosphate		chemical - kinase inhibitor		1.414	1.462	0.00326	CDKN1A,CEBPB,DDIT3,DUSP1,LPIN1,NAIP,PPARGC1A
DGCR8	-1.133	enzyme		-1.19	-1.195	0.00326	EGR1,FOS,GDNF,HES1,MYC,PMP22,RARA
ADRA1D		g-protein coupled receptor				0.00326	CEBPB,DUSP1,EGR1,FOS,JUN,NR4A1,VEGFA
EGR2	1.207	transcription regulator		1.269	1.406	0.00329	ACVR1,EGR1,FOS,IL6R,JUN,KDR,PDE7A,PMP22,RRAD,SLC12A2,SMAD1,UCP3,VEGFA,ZBTB16
cobalt chloride		chemical reagent	Activated	2.3	2.395	0.0033	ADAMTS1,ADM,BACH1,BHLHE40,CDKN1A,DDIT4,DUSP1,SLC11A2,VEGFA
IFNL1		cytokine		-1.133	-1	0.0033	ATF3,CHAC1,DDX58,GBP1,HERC6,IFI44,IFI44L,TMEM140,USP18
lactacystin		chemical - protease inhibitor		1.377	1.453	0.00337	ACTB,ADRB2,ATF3,BCAR1,CDKN1A,DDIT3,DUSP1,ESR1,FOXO1,FTL,IFRD1,IRS2,NEDD9,NR4A1,SLC3A2,THRB,VHL
STK11		kinase		0.182	0.176	0.00337	ACVR1,ATF3,AVIL,BMP5,CDKN1A,GADD45A,GADD45B,JUNB,MAFK,MED26,MYC,NAP1L5,NEDD9,PHC2,VEGFA
TFAP2C		transcription regulator		1.031	1.009	0.0034	CDKN1A,DYRK2,EGR3,ESR1,FBXW7,MYC,RARA,RASA1
PPARGC1A	4.601	transcription regulator		1.578	1.725	0.0035	CDKN1A,CEBPB,CPT1A,HK2,INSIG2,IRS2,LPIN1,LPL,NCEH1,PDK4,PPARGC1A,PPARGC1B,SLC39A14,TNFRSF12A,TRIM63,TYR,UCP3,VEGFA
HMOX1		enzyme		1.821	1.808	0.00357	ABCG1,ANGPT1,BCL2L1,ENG,FIGF,FOS,GDNF,KDR,TEK,THBD,VEGFA
bisindolylmaleimide I		chemical - kinase inhibitor	Inhibited	-3.123	-3.257	0.00357	AQP3,BCL2L1,CDKN1A,E2F3,EGR1,FOS,JUND,LPL,MAT2A,NR4A1,VEGFA
miR-155-5p (miRNAs w/seed UAAUGCU)		mature microrna		-1.493	-1.673	0.00359	BACH1,CEBPB,CYR61,DNAJB1,FMNL2,LPL,MAFB,MYO10,PHC2,PIK3R1,PODXL,RHEB,SMAD1,TM6SF1,TP53INP1
CD40		transmembrane receptor	Activated	2.251	2.304	0.00361	BCL2L1,CDKN1A,CSF3,DUSP1,FOS,IL6R,IRF1,JUN,MAP3K14,MYC,PIM1,SMAD7,THBD,TXLNA,VEGFA,ZBTB16
PKD1		ion channel		-1.244	-1.268	0.00361	ADAM22,CDKN1A,CPEB3,FGFR1,FOSB,FOXO1,HDAC9,IDH1,IER2,LTBP1,NEDD9,NNMT,PCDH9,PPRC1,SYNJ2,ZFHX4
YAP1		transcription regulator	Activated	2.143	2.219	0.00365	ANKRD1,BCL2L1,CYR61,FOS,MYC,MYOG,PPP1R3B,TP63,TRIM63
CDK9	-1.057	kinase		0.664	0.747	0.00371	CDKN1A,FOS,MAGI1,MYC,PDK4,PPARGC1A,STC2
ouabain		chemical drug		1.671	1.706	0.00372	ACTB,BCL2L1,CDKN1A,DDIT3,FOS,HSPA8
AXIN1		other		0.829	0.762	0.00373	CSRNP1,ENC1,FOS,TCF4
TNFRSF12A	1.684	transmembrane receptor		0.402	0.469	0.00373	BCL2L1,MYOD1,MYOG,PPARGC1A
PNN	-1.081	other		-0.736	-0.762	0.00373	BCL2L1,CDKN1A,JUN,MYC
RNF20	-1.091	enzyme				0.00373	CDKN1A,FOS,FOSL2,MYC
HSP90AB1		enzyme				0.00373	ATF3,BCL2L1,ESR1,MYC
pilocarpine		chemical drug				0.00373	FOS,FOSB,GDNF,JUNB
AGTR2	1.181	g-protein coupled receptor		1.203	1.253	0.00379	BCL2L1,FOS,MYOG,NOS3,PIK3R1
Smad		complex		1.125	1.199	0.00379	ANGPTL4,CDKN1A,MYC,SMAD7,VEGFA
AMH		growth factor		0.793	0.832	0.00379	ACVR1,CDKN1A,IER3,IRF1,RBL1
mir-22		microrna		-0.158	-0.26	0.00379	CDKN1A,CYR61,ESR1,RGS2,TP53INP1
COMMD1		transporter	Inhibited	-2.131	-2.236	0.00379	DDIT4,HK2,PFKP,STC2,VEGFA
CHI3L1		enzyme				0.00379	BHLHE40,EMP1,NNMT,SLC39A14,VEGFA
ARRB2		other				0.00379	ADRB2,EGR1,JUNB,MYC,VEGFA
Jnk		group	Activated	2.618	2.754	0.00382	BCL2L1,DDIT3,DUSP1,EGR1,FOS,FOSB,GADD45A,GDNF,HES1,JUN,JUND,KLF6,MYC,NR4A1,RARA,TNFRSF12A
STAT5B	-1.058	transcription regulator		1.134	1.17	0.00382	AGPAT2,ANKRD1,BCL2L1,CDKN1A,CISH,ESR1,FOS,FOSL2,GADD45A,IRF1,MYC,PIM1,PPP1R3C,RASD1,TNFRSF1A
halofuginone		chemical drug				0.00387	BHLHE40,EGR1,EMP1,GNG11,GPX3,KLRG1,LTBP1,PLCB4,PMP22,POR,SMAD7,TCF4,USP2
atorvastatin		chemical drug	Activated	2.226	2.203	0.00399	ABCG1,CYR61,DUSP1,EGR1,ENG,FOS,FOSB,GADD45B,IDI1,IER3,JUN,JUNB,LPL,NOS3,NR4A1,RHEB,VEGFA
MED1	-1.091	transcription regulator		0.928	1	0.00401	BCL2L1,BHLHE40,CDKN1A,FOXO1,GADD45A,KLF13,MYC,MYOD1,PDK4,PIM1,PODXL,STC2,TBX3,TET1
GDF2		growth factor		1.539	1.667	0.00402	ANXA3,ENG,FOS,GADD45B,MYC,PIM3,SEMA3C,SLC3A2,SMAD1,SMAD7
RASSF1		other		0.132	0.166	0.00402	BHLHE40,CDKN1A,DACH1,EGR1,EMP1,ESR1,FOS,KLF10,MYC,TP53INP1
RORA		ligand-dependent nuclear receptor		0.382	0.447	0.00406	ACTB,B3GALT1,CISH,GADD45B,MYOG,NAALAD2,NNMT,NOCT,NR1D2,POR,PPARGC1A,PPP1R3C,SLC15A4,SLC16A10,UCP3
mibolerone		chemical drug		-0.462	-0.412	0.00415	EIF4A1,FKBP5,FOSL2,JUN,KLF10,LPL,MAT2A,MYC,SLC22A5,SMPDL3A,TIMP3,UCP3,USP18
2,4,5,2',4',5'-hexachlorobiphenyl		chemical toxicant	Activated	2.077	2.121	0.00424	ADRB2,CDS2,FGFR1,GADD45A,GADD45B,INSIG2,MYC,SMAD7
5-hydroxytryptamine		chemical - endogenous mammalian		1.708	1.82	0.00424	EGR1,FOS,GDNF,MYC,NOS3,NR4A1,TNFRSF1A,UCP3
NR4A3	47.13	ligand-dependent nuclear receptor		0.607	0.64	0.00424	FOXO1,LPIN1,MSTN,PDP1,PPARGC1A,PPARGC1B,SMAD3,UCP3
4-nonylphenol		chemical toxicant				0.00429	FOS,LPL,MYC
L-type Calcium Channel		complex				0.00429	EGR1,FOS,KCNJ2
CPT1C		enzyme				0.00429	CPT1A,PDK4,PPARGC1A
PRDM16		transcription regulator				0.00429	CDKN1A,GPX3,PPARGC1A
FANCA		other				0.00429	CDKN1A,EGR1,HES1
miR-150-5p (and other miRNAs w/seed CUCCCAA)		mature microrna				0.00429	BACH1,CEBPB,VEGFA
SMARCA1		transcription regulator				0.00429	CDKN1A,GADD45A,MYC
HBP1		transcription regulator				0.00429	CDKN1A,MYOD1,MYOG
NCK1		kinase				0.00429	DDIT3,FOS,PPP1R15A
IGFBP1		other				0.00429	BCL2L1,CEBPB,NOS3
MC1R		g-protein coupled receptor				0.00429	NR4A1,NR4A3,TYR
asbestos		chemical toxicant				0.00429	JUN,JUNB,PDGFA
bupivacaine		chemical drug				0.00429	FOSL2,GTF2IRD1,JUND
cerulenin		chemical drug				0.00429	CDKN1A,ESR1,VEGFA
RP 73401		chemical toxicant				0.00429	CEBPB,EGR1,RARA
tolbutamide		chemical drug				0.00429	AQP3,EGR1,ITPR3
IRS2	2.102	enzyme		1.15	1.172	0.00432	EGR1,FOS,LPL,MYC,PPARGC1A,VEGFA
PP1		chemical - kinase inhibitor	Inhibited	-2.146	-2.207	0.00432	ANGPT1,BCL2L1,ESR1,FOS,JUN,MYC
H-7		chemical - kinase inhibitor	Inhibited	-2.277	-2.369	0.00432	EGR1,FOS,JUNB,MYC,PIM1,SMAD3
TCF3		transcription regulator		-0.031	-0.02	0.00433	ATF3,CDKN1A,CERK,ETS2,FOXO1,GADD45A,GADD45B,JUN,JUND,KIT,MYC,MYOG,NFIL3,NR4A3,PFKP,SLC12A2,SLC7A5,ZC3H12A
testosterone		chemical - endogenous mammalian		1.505	1.608	0.00437	ANKRD1,ANXA3,ATP6V1F,CDKN1A,CRK,EGR1,ESR1,FGFR1,FOS,FOSB,FOSL2,GADD45A,GUSB,HSPA1A/HSPA1B,IRS2,JUN,JUND,MAOA,MSTN,MYOD1,MYOG,PMP22,RARA,TRIM63
5-O-mycolyl-beta-araf-(1->2)-5-O-mycolyl-alpha-araf-(1->1')-glycerol		chemical - endogenous non-mammalian	Activated	3.038	3.162	0.00438	ATF3,CMKLR1,CX3CR1,DUSP1,GPAT3,IER3,NAIP,NR4A3,RND3,SDC4
TCF		group	Activated	2.096	2.2	0.00438	BCL2L1,EGR1,FOS,IL1R1,JUNB,MT1L,MYC,RCN1,SEMA3C,TOB2
homocysteine		chemical - endogenous mammalian	Activated	2.015	2.078	0.00442	ATF3,BCL2L1,CDKN1A,DDIT3,FOSL2,GADD45A,IDI1,LPL,VEGFA
SMAD4	-1.16	transcription regulator	Activated	2.448	2.525	0.00456	ANGPT1,ANGPTL4,CDKN1A,ENG,FAP,FOS,GADD45A,GADD45B,IER3,LOC102724788/PRODH,MYC,POR,SGK1,SMAD3,SMAD7,TBX3,TIMP3,VEGFA
dibutyl phthalate		chemical toxicant	Activated	2.179	2.202	0.00457	FOS,JUN,JUNB,MYC,POR
dithiothreitol		chemical reagent	Activated	1.933	2	0.00457	ATF3,DDIT3,GADD45A,MYC,VEGFA
CSF1R		kinase		1.898	1.982	0.00457	CDKN1A,FOS,JUN,JUNB,MYC
ARRB1	-1.135	other				0.00457	ADRB2,EGR1,JUNB,LPL,MYC
calphostin C		chemical - kinase inhibitor	Inhibited	-1.892	-2.005	0.00472	BCL2L1,CDKN1A,DUSP1,FOS,KIT,LPL,MYC,VEGFA
TBP	-1.13	transcription regulator				0.00472	ACTB,CDKN1A,ETS2,FOS,IER3,MEOX2,MIR17HG,MYC
ritonavir		chemical drug		-1.964	-1.98	0.00475	ABHD2,BCL2L1,CDCA7L,EIF5,IDI1,IFRD1,MT1G,MT1H,MYC,NOS3,TMEM140,USP18,VEGFA
FOXC2		transcription regulator	Activated	2.381	2.449	0.00476	ADRB2,DLL1,IRS2,KDR,LFNG,LPL,PPARGC1A
PELP1		other		-1.023	-1	0.00476	ADRB2,BCAS2,FOS,HS3ST5,IFI44,MYC,PPARGC1A
iron		chemical - endogenous mammalian		-1.801	-1.801	0.00476	CDKN1A,DDIT3,FTL,GADD45A,GADD45B,PPP1R15A,SLC11A2
miR-34a-5p (and other miRNAs w/seed GGCAGUG)		mature microrna		-1.796	-1.918	0.00476	ATF3,CDKN1A,DLL1,E2F3,MYC,TP53INP1,VEGFA
ADRA1A		g-protein coupled receptor				0.00476	CEBPB,DUSP1,EGR1,FOS,JUN,NR4A1,VEGFA
MYOC		other		0.236	0.283	0.00477	ADAMTS1,DDIT3,DDIT4,EIF2AK3,KCNJ2,MAFK,PLXNC1,STC2,TGIF1,TRIM63
DIRAS3		enzyme	Activated	1.929	2	0.0048	FOSB,MT1B,MT1G,MT1L
acetyl-L-carnitine		chemical - endogenous mammalian		1.883	1.964	0.0048	CDKN1A,CPT1A,GADD45A,PPARGC1A
2-arachidonoylglycerol		chemical - endogenous mammalian		1.868	1.925	0.0048	ANGPTL4,LPIN1,PPARD,PPARGC1A
diallyl trisulfide		chemical - endogenous non-mammalian		-0.927	-0.9	0.0048	BCL2L1,CDKN1A,FOS,JUN
indirubin		chemical drug		-0.969	-1	0.0048	BCL2L1,CYR61,JUN,MYC
magnesium		chemical - endogenous mammalian		-1.005	-1.067	0.0048	CDKN1A,MYOD1,MYOG,TRPM7
NUMB		other		-1.66	-1.697	0.0048	BCL2L1,CDKN1A,HES1,HEY1
EPO		cytokine	Activated	3.71	3.805	0.00481	ACTB,BCL2L1,CDKN1A,CISH,DDIT3,EGR1,FOS,FOSB,GLUL,JUN,JUNB,KIT,KPNA2,MYC,MYOD1,MYOG,NOS3,PIK3IP1,PIM1,SLC11A2,VEGFA
JAK2	-1.312	kinase		0.941	1.048	0.0049	ACTB,BCL2L1,CDKN1A,EGR1,ESR1,FOS,IRF1,JAK2,MYC,RARA,TP53INP1
AVP		other		1.312	1.404	0.00499	ADM,ATF3,EGR1,FOS,MYOG,NOS3
CP-55940		chemical reagent				0.00499	ACTB,BCL2L1,GADD45A,JUN,JUNB,MYC
cigarette smoke		chemical toxicant	Activated	2.34	2.451	0.00523	ADM,BCL2L1,CDKN1A,CYR61,DDIT3,DNAJB5,EGR1,EMCN,FOS,FTL,GPX3,JUN,KDR,MAFF,NRG1,SMAD7,VEGFA
10E,12Z-octadecadienoic acid		chemical - endogenous mammalian		1.791	1.812	0.00523	ATF3,CPT1A,DDIT3,LPIN1,NR4A1,NR4A3,PPP1R15A,SOX7
dimethyl sulfoxide		chemical drug		0.539	0.633	0.00524	ACTB,C1QTNF3,CEBPB,DDIT3,FOS,IRS2,JUN,JUND,LPL,MYC,PDZD2,SLC11A2
trichostatin A		chemical drug		1.339	1.489	0.00527	ACTB,ADAMTS1,ADGRL2,ANGPT1,AVIL,BCL2L1,CDKN1A,CISH,DAPK3,DUSP1,ESR1,FOS,FOSL2,GADD45A,HES1,IRF1,KDR,KIT,KRT6B,MAT2A,MT1L,MYC,NOS3,NPC1,PIM1,PPRC1,RARA,RND3,SEMA3C,SGK1,SGPL1,TIMP3,TNFRSF1A,TP63,VEGFA,VHL,ZMYND8
RARB	-1.178	ligand-dependent nuclear receptor		0.745	0.816	0.00533	CDKN1A,DDX58,EGR1,GADD45A,MAP2K3,RARA,THBD,USP18,VEGFA
KRAS		enzyme		0.518	0.521	0.00541	BCL2L1,CDKN1A,CEBPB,DDIT3,EIF5,EPHB4,FOS,GADD45A,GLUL,IER3,IRF1,JUN,MX2,MYC,NPC1,NRN1,PHC2,PIM1,PPARD,SDC4,SLC3A2,STOM,TLE3,VEGFA,ZFP36L1
ACOX1	-1.06	enzyme	Inhibited	-3.013	-3.053	0.00542	ADAMTS1,CDKN1A,CES3,DDIT3,ETS2,FAM214A,GADD45A,KLF6,LPL,PDK4,RGS2,SGK1,SLC20A1
JAG1		growth factor	Activated	2.17	2.216	0.00545	CDKN1A,HES1,HEY1,HEYL,MYC
GRP		growth factor	Activated	2.1	2.195	0.00545	FOS,FOSB,JUN,MYC,VEGFA
CDC42		enzyme		1.693	1.732	0.00545	ATF3,ESR1,FOS,JUN,MYOG
DRD2		g-protein coupled receptor		-0.027	-0.035	0.00545	FOS,FOSB,JUN,KCNJ2,VEGFA
mir-25		microrna		-1.111	-1.206	0.00545	CDKN1A,E2F3,GADD45A,MYLIP,TP63
ACTL6A		other				0.00545	BCL2L1,CDKN1A,ETS2,MYC,TP53INP1
NGF		growth factor	Activated	2.398	2.491	0.00546	ATF3,BCL2L1,CDKN1A,DUSP1,EGR1,FOS,FOSL2,GADD45A,JUN,JUNB,MAFK,MYC,NR4A1,TNFRSF12A,VEGFA
KITLG		growth factor	Activated	2.694	2.84	0.00558	ACTB,BCL2L1,CDKN1A,CISH,EGR1,EPHB4,FGFR1,FOS,FRK,KDR,KIT,KPNA2,NOS3,PIK3IP1,PIM1,SLC20A2,TNFRSF1A,TYR
miR-291a-3p (and other miRNAs w/seed AAGUGCU)		mature microrna		-0.582	-0.729	0.00563	CDKN1A,ESR1,INSIG2,KLF13,LATS2,PDIK1L,PHC2,PRKACB,TP63,VEGFA
sphingosine-1-phosphate		chemical - endogenous mammalian	Activated	2.053	2.121	0.00583	ANGPT1,EGR1,FOS,JUN,NOS3,PDGFA,PPARGC1B,RARA,S1PR1
trapidil		chemical drug				0.00588	PDGFA,PIM1
Stat dimer		complex				0.00588	BCL2L1,FOS
SGK223		kinase				0.00588	HES1,HEY1
SLC22A2		transporter				0.00588	CPT1A,SLC22A5
C1QL1		other				0.00588	FOS,NR4A1
potassium channel		group				0.00588	FOS,JUN
CTBP1-AS2	-1.089	other				0.00588	CDKN1A,SMAD3
GSK0660		chemical reagent				0.00588	PDK4,TRIM63
SPTBN1		other				0.00588	BCL2L1,FOS
miR-2682-5p (and other miRNAs w/seed AGGCAGU)		mature microrna				0.00588	MYC,VEGFA
PEBP4		other				0.00588	BCL2L1,CDKN1A
STRAP		other				0.00588	JUN,MYC
N4BP1	-1.086	other				0.00588	JUN,JUNB
B4GALNT1		enzyme				0.00588	FOS,VEGFA
TOR2A		other				0.00588	FOS,MYC
TRAF7	-1.068	enzyme				0.00588	JUN,MYC
GFRA2		transmembrane receptor				0.00588	EGR1,FOSB
SYF2	-1.079	other				0.00588	CDKN1A,RBL1
GRB10		other				0.00588	FOS,KDR
RPS7	-1.072	other				0.00588	BCL2L1,PIK3R1
TCEB3	-1.082	transcription regulator				0.00588	ATF3,CDKN1A
ITGB8		other				0.00588	CDKN1A,SMAD3
RAB7A		enzyme				0.00588	EGR1,FOS
CTH		enzyme				0.00588	CDKN1A,DDIT3
RSU1	-1.193	other				0.00588	CDKN1A,RASA1
RING1		transcription regulator				0.00588	FOS,JUN
TBPL1	-1.093	transcription regulator				0.00588	FOS,TP63
EMD		other				0.00588	EGR1,IER3
RRM2B	-1.074	enzyme				0.00588	CDKN1A,TP53INP1
AZ-960		chemical reagent				0.00588	BCL2L1,PIM1
2,2-dimethylbutyric acid		chemical drug				0.00588	CISH,MYC
glyceollin		chemical - endogenous non-mammalian				0.00588	ANGPT1,TYR
tramadol		chemical drug				0.00588	FOS,NOS3
ML-7		chemical - kinase inhibitor				0.00588	MYOD1,MYOG
10-decarbamoylmitomycin C		chemical toxicant				0.00588	CDKN1A,GADD45A
3,4-methylenedioxyamphetamine		chemical drug				0.00588	BCL2L1,JUN
goserelin		biologic drug				0.00588	BCL2L1,VEGFA
KLF5		transcription regulator		1.494	1.569	0.00601	BCL2L1,CDKN1A,DUSP1,E2F3,MYC,PDGFA,UCP3
NFKBIB		transcription regulator		0.206	0.243	0.00601	BCL2L1,NOS3,SMAD7,TEK,TP53INP1,TYR,VEGFA
PDGFC	-1.152	growth factor		1.887	1.98	0.00606	KDR,MYC,TEK,VEGFA
doxifluridine		chemical drug		1.14	1.199	0.00606	AQP3,CDKN1A,GADD45A,TP53INP1
hydroxypropyl-beta-cyclodextrin		chemical drug		0.028	0	0.00606	ABCG1,GUSB,MYLIP,NPC1
octreotide		biologic drug		-0.114	-0.152	0.00606	CDKN1A,FOS,KIT,NOS3
HTATIP2	-1.105	transcription regulator				0.00606	ANGPT1,FOS,MYC,VEGFA
CDK8	-1.163	kinase				0.00606	MAGI1,MYC,RBL1,STC2
NAB2	1.231	transcription regulator				0.00606	BCAR1,CDKN1A,FOS,RRAD
BRD4		kinase		0.909	1	0.0061	BCL2L1,BHLHE40,BTN3A2,FOS,FOSL2,MYC,PIM1,RNF125,RRS1,STC2
TSC2		other	Inhibited	-2.122	-2.184	0.0061	ATF3,CDKN1A,DDIT3,EGR1,FOS,HK2,IRS2,PDK4,PHLPP2,SMPDL3A
GNA15		enzyme				0.0061	DDIT3,GADD45A,GLUL,HES1,MAFK,MAT2A,MYC,RGS2,THBD,ZFP36L1
THRA		ligand-dependent nuclear receptor		0.065	0.068	0.00614	ANGPTL4,CDKN1A,CPT1A,ENG,FGFR1,FOS,IRF1,JUN,LPL,POR,THRB
MSGN1		transcription regulator				0.00622	DLL1,HES1,LFNG
Pde		group				0.00622	FOS,NR4A1,NR4A3
Ck2		complex				0.00622	BCL2L1,FOS,MYC
Bcl9-Cbp/p300-Ctnnb1-Lef/Tcf		complex				0.00622	MYC,PPARD,TCF4
STK17A		kinase				0.00622	MT1H,MT1M,MT1X
AURKA	-1.065	kinase				0.00622	BCL2L1,CDKN1A,MYC
PPP3CB	-1.06	phosphatase				0.00622	CDKN1A,GADD45A,TRIM63
PIAS2	-1.109	transcription regulator				0.00622	CDKN1A,FOS,IRF1
CHRM3		g-protein coupled receptor				0.00622	CYR61,EGR1,FOS
RB1CC1		other				0.00622	CDKN1A,MYC,SMAD7
BCAR1	1.452	enzyme				0.00622	CDKN1A,EGR1,ESR1
KIF3A	-1.063	enzyme				0.00622	CDKN1A,MYC,VEGFA
IL2RB		transmembrane receptor				0.00622	FOS,JUN,MYC
pimozide		chemical drug				0.00622	BCL2L1,CISH,PIM1
latrunculin B		chemical reagent				0.00622	ACTB,FOS,MYOD1
EIF2AK4	-1.143	kinase		1.432	1.513	0.00644	ATF3,CHAC1,DDIT3,EGR1,PPP1R15A
KL		enzyme		0.232	0.225	0.00644	BCL2L1,KDR,MYC,TYR,VEGFA
GPC1		transmembrane receptor		0.061	0.068	0.00644	CDKN1A,MYC,MYOD1,MYOG,VEGFA
FGFR3		kinase				0.00644	BCL2L1,CDKN1A,DLL1,FOS,HES1
D-galactosamine		chemical - endogenous mammalian	Activated	2.149	2.236	0.00656	FOS,JUN,JUNB,JUND,MYC,TNFRSF1A
LPL	1.603	enzyme		0.463	0.492	0.00656	CPT1A,GBP1,IRS2,LPL,PDK4,VEGFA
SPHK1		kinase		0.031	0.056	0.00656	BCL2L1,CDKN1A,DDIT3,EGR1,IL33,JUN
nitrofen		chemical toxicant	Inhibited	-2.334	-2.449	0.00656	EGR1,FGFR1,NOS3,RARA,TIMP3,VEGFA
TLR7		transmembrane receptor		1.097	1.246	0.00688	ATF3,CDKN1A,CEBPB,DMXL2,ETS2,IER3,IFI44L,IL1R1,IRF1,JUNB,MX2,ZC3H12A
SMAD2	-1.122	transcription regulator	Activated	2.124	2.204	0.00694	CDKN1A,GADD45B,HES1,IL6R,NOS3,S1PR1,SMAD3,SMAD7,TIMP3
TCF7L2		transcription regulator		-0.902	-0.714	0.00731	AQP3,C5orf51,CDKN1A,CHMP1B,EPHB1,FMNL2,GAB1,GLUL,ICK,IDH1,IRS2,LRRN1,MYC,NPC1,PIM3,PLEKHG1,PPARGC1A,RAP2A,SLC12A2,SMAD7,TGIF1,TP63,VEGFA
SPI1		transcription regulator	Inhibited	-2.806	-2.743	0.00739	ACTB,CDKN1A,ETS2,FOS,FOXO1,HES1,HSPA8,JUN,KIT,KLF13,MT1B,MT1G,MT1H,MT1X,MT2A,MYC
MYD88	1.171	other		1.62	1.775	0.00746	CISH,CSF3,CYR61,DLL4,DUSP1,EGR1,ETS2,FOS,IRF1,JUN,MAFF,MYC,NOS3,SH3BP5,SLC16A3,USP18,ZC3H12A
FGF21		growth factor		1.732	1.773	0.00747	CPT1A,EGR1,FGFR1,IRS2,MYLIP,PPARGC1A
BHLHE40	4.18	transcription regulator		1.032	1.009	0.00751	BCL2L1,MYOD1,MYOG,TP63
PD 169316		chemical - kinase inhibitor		1.01	1	0.00751	CDKN1A,PPARGC1A,PPARGC1B,TIMP3
LCAT	1.196	enzyme		-0.731	-0.762	0.00751	DDIT3,MYC,PPARGC1A,UCP3
VPRBP	-1.056	other		-1.889	-1.982	0.00751	CDKN1A,KLF10,LOC102724428/SIK1,TOB1
miR-7a-5p (and other miRNAs w/seed GGAAGAC)		mature microrna		-1.902	-1.996	0.00751	FOS,IRS2,MKNK2,SLC3A2
LYL1		transcription regulator				0.00751	BCL2L1,EGR1,ERG,RAPGEF1
FGFR4		kinase				0.00751	BCL2L1,CDKN1A,FOS,KDR
DLL1	1.379	enzyme				0.00751	DLL1,DLL4,HES1,LFNG
NCL		other				0.00751	CDKN1A,HSPA1A/HSPA1B,MYC,PDGFA
NOX4		enzyme				0.00751	BCL2L1,KIT,NOS3,VEGFA
GAB2		other		1.381	1.446	0.00756	ANGPT1,BCL2L1,FOS,KDR,SMAD7
phorbol 12,13-didecanoate		chemical toxicant		1.417	1.406	0.00756	CDKN1A,DUSP1,MYC,SGK1,SMAD1
S-nitroso-N-acetyl-DL-penicillamine		chemical reagent		1.387	1.387	0.00756	DDIT3,MYC,NOS3,PPARD,PPARGC1A
methylnitrosourea		chemical toxicant				0.00756	ATP1B3,EGR1,JUN,KDR,TIMP3
IL12 (complex)		complex		1.282	1.377	0.00764	BCL2L1,CISH,ERCC4,FOS,GADD45B,IRF1,JUN,KIT,KLRG1,MYC,PIM1,RRAD,SMAD3,TNFRSF1A,VEGFA
GFI1		transcription regulator		-1.773	-1.89	0.00771	CDKN1A,ETS2,GUSB,IL1R1,IL6R,IRF1,JUN,MYC,SMAD3,TNFRSF1A
GH1		growth factor	Activated	2.792	2.835	0.00778	ACTB,ACVR1,ANGPTL4,ATF3,CEBPB,CISH,DDIT3,EGR1,FOS,GADD45A,IRF1,JUN,JUNB,LPL,MYC,TNFRSF1A
NFKB1		transcription regulator	Activated	2.888	3.018	0.00781	AGO2,ANKRD1,BCL2L1,CDKN1A,DLL4,DUSP1,EGR1,FOS,GBP1,IER3,IRF1,KRT6B,MAT2A,MYC,NR4A1,PDGFA,SDC4,VEGFA
fenofibrate		chemical drug		0.934	0.987	0.00781	ANGPTL4,APEX1,CEBPB,CPT1A,GADD45A,GLUL,JUN,KDR,LPL,MSTN,NOS3,PDK4,POR,THRB,TP53INP1,TRIM63,TYR,UCP3
E2F1		transcription regulator	Activated	2.014	2.137	0.00782	BCL2L1,CDKN1A,DUSP1,DUSP10,E2F3,EGR1,FGFR1,FOS,FOXO1,HES1,HSPA8,IRS2,JMY,KDR,KIT,MAP3K14,MT1G,MYC,PIK3R1,PTPN4,RAET1E,RBL1,RHOBTB2,RND3,SLC3A2,SOX7,TP53INP1,VEGFA,VRK1
5-azacytidine		chemical drug		1.633	1.765	0.00784	BCL2L1,DUSP1,ESR1,GADD45A,HK2,HSPA8,IRS2,KLF6,MAFF,NOS3,SLC3A2,SLC7A5
SRC		kinase	Activated	2.12	2.183	0.00815	BCL2L1,CDKN1A,CSF3,DUSP1,FOS,GBP1,JUN,MYC,MYOD1,MYOG,VEGFA
eicosapentenoic acid		chemical drug		0.479	0.461	0.00821	ANGPTL4,CEBPB,FOS,IL1R1,JUN,NOS3,PDK4,TNFRSF1A,TNFRSF1B
3-deazaneplanocin		chemical drug		0.921	1.019	0.00834	CDKN1A,DUSP10,KLF6,MAP3K14,MYC,PPP1R15A,TIMP3
minocycline		chemical drug	Inhibited	-2.334	-2.425	0.00834	ATF3,BCL2L1,FOS,IL6R,NOS3,TNFRSF1A,TNFRSF1B
CTCF	-1.052	transcription regulator		0.277	0.314	0.00846	CDKN1A,IL1R1,MYC,MYOD1,MYOG,ZBTB16
hemoglobin		complex				0.00859	ADM,CDKN1A,NOS3
EIF4G2		translation regulator				0.00859	ACTB,CDKN1A,JUN
PLCG1		enzyme				0.00859	EGR1,FOS,KDR
IL9R		transmembrane receptor				0.00859	JUNB,MYC,PIM1
AFP		transporter				0.00859	EGR1,FOS,TNFRSF12A
ABCC8		transporter				0.00859	FOXO1,PPARGC1A,UCP3
CNB-001		chemical reagent				0.00859	ATF3,DDIT3,PPP1R15A
azetidyl-2-carboxylic acid		chemical reagent				0.00859	DDIT3,HSPA1A/HSPA1B,HSPA8
ferric ammonium citrate		chemical drug				0.00859	FTL,GADD45A,MYC
clioquinol		chemical drug				0.00859	CDKN1A,FOS,JUN
clonidine		chemical drug				0.00859	EGR1,FOS,MYC
HDAC4		transcription regulator		0.394	0.391	0.00873	ANGPTL4,ATF3,CDKN1A,FOS,GADD45A,HDAC9,MYOG,NR4A1,RGS2,TNFRSF12A,VEGFA
4-methylnitrosoamino-1-(3-pyridinyl)-1-butanone		chemical toxicant	Activated	2.1	2.172	0.0088	BCL2L1,CDKN1A,FOS,JUN,JUNB
methylnitronitrosoguanidine		chemical toxicant	Activated	2.063	2.165	0.0088	CDKN1A,EGR1,GADD45A,IRF1,KLF10
TG		other		0.871	0.905	0.0088	ANGPT1,CEBPB,CPT1A,PDK4,THRB
green tea polyphenol		chemical drug		0.031	0	0.0088	CDKN1A,FOS,JUN,PIK3R1,VEGFA
ALDH1A2		enzyme		-0.414	-0.447	0.0088	ATF3,CYR61,KIT,MAFB,TIMP3
tempol		chemical drug		-1.038	-1.091	0.0088	BCL2L1,NOS3,NR3C2,RRAD,SGK1
thalidomide		chemical drug		-1.244	-1.342	0.0088	ANGPT1,BCL2L1,GADD45B,PIM1,VEGFA
N-acetyl-L-cysteine		chemical drug	Inhibited	-2.173	-2.272	0.00896	ADM,CDKN1A,CYR61,DDIT3,EGR1,EIF2AK3,FOS,JUN,LPL,MYC,NOS3,OSGIN1,PPRC1,TRIM63,VEGFA
TGM2		enzyme		0.676	0.758	0.00897	ATP1B3,CSF3,CSRNP1,CX3CR1,CYP2R1,DDX60L,MAFB,MIR17HG,MT2A,MYC,PIM1,POR,RARA,SAMD9L,SLC20A1,SLC9B2,TPCN1,VHL
F10		peptidase		1.959	1.993	0.00918	CYR61,DUSP10,EGR1,VEGFA
MAPK13		kinase		1.901	1.934	0.00918	CDKN1A,FOS,PPARGC1A,VEGFA
SLC29A1		transporter		0.955	1	0.00918	AQP3,CDKN1A,GADD45A,TP53INP1
GLP-1-(7-34)-amide		chemical drug		0.422	0.422	0.00918	CEBPB,FOS,LPL,NR4A1
dacinostat		chemical drug		-0.636	-0.68	0.00918	BCL2L1,CDKN1A,TEK,VEGFA
PD 153035		chemical drug		-1.126	-1.131	0.00918	BCL2L1,DDIT3,FOS,VEGFA
PD184352		chemical drug		-1.929	-1.96	0.00918	BCL2L1,EGR1,ESR1,FOS
miR-23a-3p (and other miRNAs w/seed UCACAUU)		mature microrna		-1.869	-1.961	0.00918	HES1,IL6R,SMAD3,TRIM63
MNT	1.51	transcription regulator	Inhibited	-1.906	-2	0.00918	DDIT3,GADD45B,KLF10,KLF6
YY1		transcription regulator		-0.117	-0.109	0.00922	ANKRD1,BCL2L1,CDKN1A,FOS,GBP1,KDR,MAT2A,MYC,MYOD1,NCAPD2,PDGFA,PPP1R15A,RND3,SIM1,SRSF5,TCF4,TP53INP1,TRA2A,VEGFA
CSF1		cytokine	Activated	3.09	3.209	0.00924	BCL2L1,CDKN1A,DUSP1,EGR1,EGR3,ETS2,FOS,JUN,JUNB,MAFB,MYC,TNFRSF1A,TNFRSF1B,VEGFA
2-deoxyglucose		chemical drug		1.463	1.476	0.00925	BCL2L1,CDKN1A,DDIT3,DDIT4,FOS,JUN,MYC
PIK3R1	1.235	kinase		1.883	1.97	0.00929	BCL2L1,DDIT3,ENG,FOS,FOXO1,MYC,PIK3R1,VEGFA
ITGA5	1.465	transmembrane receptor		-0.002	0.063	0.00954	CDKN1A,CEBPB,FOS,JUN,JUNB,WNT9A
SKIL		transcription regulator		-1.071	-1.016	0.00954	CDKN1A,DIXDC1,MYOG,RHOBTB1,SLC16A6,SMAD7
fatty acid		chemical - endogenous mammalian	Activated	2.828	2.926	0.00965	CYR61,DDIT3,LPL,NR4A1,NR4A3,PLIN4,PPARD,ST3GAL5,UCP3
mycophenolic acid		chemical drug		1.569	1.667	0.00965	ADM,ADRB2,ATF3,CDKN1A,CYR61,DUSP1,GBP1,KRT6B,SNAPC1
quercetin		chemical drug	Activated	2.366	2.372	0.00998	ARRDC4,BCL2L1,EGR1,ESR1,FOS,JUN,LPL,MYC,POR,PPARGC1A,SMAD7
acetaminophen		chemical drug	Activated	2.92	2.975	0.0101	ACTB,APEX1,CDKN1A,DDIT3,GADD45A,GLUL,IFRD1,JUN,KDR,MYC,NOS3,VEGFA
clozapine		chemical drug	Activated	2.324	2.409	0.0102	EGR1,FOS,NR4A1,NR4A3,PPARGC1A,PRKACB,SGK1
cilostazol		chemical drug	Activated	2.02	2	0.0102	ABCG1,KDR,PPARGC1A,TYR,VEGFA
panobinostat		chemical drug		0.781	0.737	0.0102	BCL2L1,CDKN1A,KIT,MYC,TP63
8-bromoguanosine 3',5'-cyclic monophosphate		chemical - kinase inhibitor		0.349	0.391	0.0102	CDKN1A,FOS,JUNB,NOS3,VEGFA
ID1		transcription regulator		0.131	0.163	0.0102	BCL2L1,CDKN1A,EGR1,MYC,MYOD1,MYOG,PPARGC1A
PARK2		enzyme		-1.238	-1.276	0.0102	KDR,MAOA,MYC,SLC11A2,TCF4
honokiol		chemical - endogenous non-mammalian				0.0102	BCL2L1,CDKN1A,FOS,JUNB,KDR
CD28		transmembrane receptor		-1.686	-1.791	0.0103	BCL2L1,BHLHE40,CISH,FOS,GBP1,GTF2IRD1,HSPA1A/HSPA1B,HSPA8,IL1R1,IRF1,JUN,LTBP1,MYC,NAIP,NOS3,NR4A1,PDE4D,POLR2A,SLC7A5,SRGN,STOM,TNFRSF1B,TOB1
IL13		cytokine	Activated	2.644	2.733	0.0105	ADAM15,ATF3,AVPI1,BCL2L1,CEBPB,CISH,DMXL2,DUSP10,EGR1,GPX3,IL1R1,KLF6,LTBP1,MAOA,MT1X,MYOD1,MYOG,PDGFA,PFKP,PLXNC1,PPARGC1A,SLC16A6,STXBP1,TNFRSF1A,TNFRSF1B
metribolone		chemical reagent		1.56	1.658	0.0105	ADAMTS1,BCL2L1,CDKN1A,EGR1,EIF5,ERRFI1,FKBP5,FOS,FOXO1,HK2,MAOA,NOS3,PDE4D,PRKACB,SMAD3,VEGFA
diethylstilbestrol		chemical drug		1.179	1.247	0.0105	ADH1C,AQP3,CDKN1A,EGR1,EMP1,ESR1,FOS,GADD45A,JAK2,KDR,MAFB,MAOA,PDGFA,PTTG1,TP63,VEGFA
SMAD7	1.605	transcription regulator		-1.073	-1.117	0.0106	ACVR1,ACVR2A,ADH1C,CDKN1A,GADD45A,HDAC9,MYC,SMAD3,SMAD7,TIMP3,VEGFA
POR	1.469	enzyme		-0.083	-0.128	0.0109	CPT1A,GADD45B,HLF,IDI1,KDR,LPL,MAP3K6,NOCT,PDK4,POR,RAB30,SDC4,SLC22A5,VEGFA
JUN/JUNB/JUND		group		1.057	1.067	0.0111	BCL2L1,CYR61,FOS,JUN
UPF1	-1.08	enzyme		0.837	0.762	0.0111	ERG,SGK1,SMG1,UPF3B
selenomethylselenocysteine		chemical - endogenous mammalian	Inhibited	-1.953	-2	0.0111	ATP1B3,EGR1,JUN,TIMP3
HDAC1	-1.062	transcription regulator		-1.196	-1.216	0.0112	APEX1,ATF3,CDKN1A,EGR1,ESR1,FOS,GABARAPL1,GLUL,HES1,KDR,MT1G,MYC,PDGFA,PPARGC1A,RBL1,SGK1,UCP3,VHL
MAX		transcription regulator	Inhibited	-2.13	-2.157	0.0113	APEX1,CDKN1A,DDIT3,GADD45A,GADD45B,HK2,KLF10,KLF6,MYC
3-deazaadenosine		chemical reagent				0.0114	BCL2L1,CDKN1A
PD 180970		chemical - kinase inhibitor				0.0114	BCL2L1,MYC
sorbitol		chemical - endogenous mammalian				0.0114	BCL2L1,ERRFI1,SGK1
Nfatc		group				0.0114	ANGPTL2,PPARGC1A
Cpla2		group				0.0114	MYC,VEGFA
luminespib		chemical drug				0.0114	BCL2L1,HSPA1A/HSPA1B
MLYCD	1.214	enzyme				0.0114	PDK4,UCP3
GNL3L	-1.054	other				0.0114	ADRB2,CDKN1A
Gpcr		group				0.0114	FOS,JUN
Meg3		other				0.0114	HES1,VEGFA
HCAR1		g-protein coupled receptor				0.0114	PPARGC1A,SLC16A3
sGC		complex				0.0114	EGR1,FOS
Fcor		enzyme				0.0114	CDKN1A,GADD45A,PPARGC1A
MITF-p300/CBP		complex				0.0114	TYR,TYRP1
Sapk		group				0.0114	FOS,GADD45A
ZNF467		transcription regulator				0.0114	CISH,FOS
ALOX12		enzyme				0.0114	JUN,NOS3,VEGFA
CALCR	-1.163	g-protein coupled receptor				0.0114	CDKN1A,FOS
THBS2		other				0.0114	HES1,HEY1
PIK3R2	-1.054	kinase				0.0114	BCL2L1,FOXO1,PIK3R1
PIAS4		transcription regulator				0.0114	IRF1,PCDH9,VHL
PER3	-1.333	other				0.0114	DBP,H6PD
IL17B		cytokine				0.0114	CDKN1A,CSF3
DDX17	-1.055	enzyme				0.0114	CDKN1A,JUN,MYC
F2RL3		g-protein coupled receptor				0.0114	EGR1,FOS
ASIP		other				0.0114	TCF4,TYR,TYRP1
IKZF3		transcription regulator				0.0114	BCL2L1,DDX58,MYC
EPC1	-1.175	transcription regulator				0.0114	MYOD1,MYOG
PDK4	2.975	kinase				0.0114	PPARGC1A,RHEB
Nrg1		other				0.0114	BCL2L1,FOS
ACP1	-1.096	phosphatase				0.0114	FOS,MYC
MEIS1	-1.175	transcription regulator				0.0114	CDKN1A,FOS,HLF
MYH9		enzyme				0.0114	MYC,VEGFA
5,6,7,8-tetrahydrobiopterin		chemical - endogenous mammalian				0.0114	MYC,NOS3
temsirolimus		chemical drug				0.0114	BCL2L1,MYC
dimethyl fumarate		chemical drug				0.0114	JUN,KDR,VEGFA
dexmedetomidine		chemical drug				0.0114	DDIT4,FOS,FOSB
betaxolol		chemical drug				0.0114	NOS3,PDGFA
ibotenic acid		chemical toxicant				0.0114	FOS,JUN
1,1-diethyl-2-hydroxy-2-nitrosohydrazine		chemical toxicant				0.0114	GADD45A,TNFRSF1A
asiatic acid		chemical reagent				0.0114	CDKN1A,PPARGC1A,SMAD7
tetrandrine		chemical drug				0.0114	BCL2L1,CDKN1A,JUN
androstenediol		chemical - endogenous mammalian				0.0114	CDKN1A,ESR1,FKBP5
Cd2+		chemical toxicant				0.0114	DDIT3,FOS,MYC
Cr6+		chemical reagent				0.0114	MT2A,VEGFA
NQO1		enzyme		1.495	1.519	0.0117	BCL2L1,CDKN1A,KIT,TP63,TYR
FOSB	4.567	transcription regulator		-0.858	-0.818	0.0117	CEBPB,FOS,FOSB,MT2A,SMAD3
PIAS1		transcription regulator		-0.996	-1	0.0117	CDKN1A,GADD45A,MYOG,NOS3,RRAD
gefitinib		chemical drug		-0.419	-0.464	0.0118	ADAMTS1,BCL2L1,CEBPB,EGR3,FIGF,FMO2,GADD45B,KIT,PTTG1,RBL1,TIMP3,TP53INP1,VEGFA
TP73		transcription regulator		0.947	1.034	0.0119	ATF3,BHLHE40,CDKN1A,CYR61,DBP,DDIT3,DDIT4,EGR1,GADD45A,HES1,HSPA1A/HSPA1B,IER3,KIT,KLHL21,LTBP1,MT1B,MT1L,PMP22,PRKAG2,TNFRSF12A,TNFRSF1A,TNFRSF1B,VEGFA
CCND1		transcription regulator		0.712	0.767	0.012	AQP3,CDCA7L,CDKN1A,FGFR1,FZD7,HERC3,HSPA1A/HSPA1B,HSPA8,IER3,ITGB6,MAFF,MYC,RBL1,RGS2,SLC9B2,STOM,STXBP1,TOR3A,TP53INP1,TP53INP2
PTPN1	1.113	phosphatase		-1.003	-1.029	0.012	DUSP1,IRS2,PIK3R1,PPARGC1A,RASA1,SMAD7
lithium		chemical drug		-1.673	-1.664	0.012	ADRB2,CDKN1A,EGR1,FOS,JUN,PDE4D,THRB,TYR
GATA3		transcription regulator		-0.684	-0.686	0.0121	ADM,ANGPTL4,BCL2L1,CDKN1A,ERG,ESR1,FOS,GLUL,KIT,LOC102724788/PRODH,MYC,MYO10,NFIL3,PPARD,ZBTB16
STAT1	-1.111	transcription regulator		0.346	0.477	0.0124	BCL2L1,CDKN1A,EGR1,FOS,GBP1,HERC6,HES1,HEY1,IL1R1,IRF1,JAK2,JUN,MYC,PDGFA,PIM1,PPARGC1B,SMAD3,SMAD7,USP18
caffeine		chemical drug		0.178	0.178	0.0124	CDKN1A,EGR1,FOS,FOSB,JUNB,NR4A1,PPARGC1A
Igm		complex		-0.114	-0.159	0.0124	BCL2L1,CDKN1A,EGR1,JAK2,MYC,PIM1,ZFP36L1
A23187		chemical reagent	Activated	3.009	3.097	0.0127	DDIT3,DDIT4,EGR1,FOS,FOSB,JUN,JUNB,MYC,NR4A1,VEGFA
TO-901317		chemical reagent	Activated	2.042	2.093	0.0127	ABCA5,ABCG1,ADH1C,ADM,BCL2L1,CPT1A,HK2,LPL,NOS3,PFKP,POR,RARA,SMAD3,TIMP3,TYR,VEGFA
OSM		cytokine		0.731	0.814	0.0128	ABCG1,ADAMTS1,ANXA3,BAIAP2,BHLHE40,CDKN1A,CRY1,CSF3,ETS2,FOS,GAB1,GBP1,GLUL,HK2,IL33,IL6R,IRF1,JUN,JUNB,KLF10,MAOA,MKNK2,MT1X,MT2A,MYC,MYH10,PDGFA,PLCB4,RAP2A,SLC16A3,SLC16A6,TIMP3,VEGFA,ZBTB43
IFI16		transcription regulator		1.662	1.774	0.0131	CDKN1A,DDX58,ESR1,GADD45A,LPL,PIM1,TYR,UCP3
NR1I3		ligand-dependent nuclear receptor		1.217	1.334	0.0131	CDKN1A,GADD45B,IL1R1,INSIG2,MAFF,MYC,NEDD9,POR,TNFRSF1A
DYSF	-1.078	other				0.0131	ANKRD1,CORO1C,DNAJB1,ERRFI1,FTL,GABARAPL1,HSPA1A/HSPA1B,MYOG
LTBP1	-1.211	other		-0.031	0	0.0132	BCL2L1,PIM1,SMAD3,SMAD7
DLL4	-1.285	other		-0.055	-0.068	0.0132	EPHB4,HES1,HEY1,KDR
mir-193		microrna		-0.669	-0.762	0.0132	ACTN4,KIT,MYO1C,VEGFA
oleoyl-estrone		chemical drug		-1.936	-1.982	0.0132	FABP7,LPL,PTGDR,RASA1
thyroid hormone receptor		group				0.0132	CPT1A,FOS,MYC,POR
PER1		other				0.0132	CRY1,DBP,PER3,WNK1
isoflurane		chemical drug				0.0132	BCL2L1,FOS,NOS3,VEGFA
FAS		transmembrane receptor		-1.231	-1.249	0.0133	BCL2L1,CDKN1A,DUSP10,EGR1,FOS,FOSB,FOXO1,GBP1,IER3,IL17RA,IRF1,JUN,JUND,NR4A1,PIK3C2B,PPP1R15A,RARA,RASA1,RHEB,THBD,TNFRSF1A,TNFRSF1B,TRIB1,VEGFA,WNK1
estrogen receptor		group		-1.83	-1.846	0.0133	ABCG1,AGO2,CNNM4,EGR1,FGFR1,FOS,HSPA1A/HSPA1B,JUN,KLF10,MYC,NEDD9,PDGFA,POR,RGS2,SMAD1,SMAD3,TIMP3,VEGFA
capsaicin		chemical drug		0.453	0.447	0.0134	BCL2L1,DDIT3,FOS,NOS3,PPARD,TCF4
HLX		transcription regulator		-0.442	-0.492	0.0134	ANKRD1,EGR1,HES1,JUN,MYC
geldanamycin		chemical - endogenous non-mammalian		-1.573	-1.706	0.0135	BCL2L1,DNAJB1,EGR3,FGFR1,GBP1,IRF1,IRS2,JUN,MYC,SLC16A10,SLFN11,THBD
MBD2		transcription regulator		1.052	1.067	0.0136	ACTB,ADAM15,CDKN1A,ESR1,HK2,NBR2,PTPN4
miR-17-5p (and other miRNAs w/seed AAAGUGC)		mature microrna		-1.005	-1.122	0.0136	CDKN1A,E2F3,ESR1,MYLIP,S1PR1,TP63,VEGFA
medroxyprogesterone acetate		chemical drug		1.56	1.539	0.0137	BCL2L1,CYR61,ESR1,FOXO1,IL6R,JUN,JUNB,MYC,NOS3,SGK1,VEGFA
ETS1	1.188	transcription regulator		1.262	1.342	0.0139	BCL2L1,CDKN1A,DIAPH1,EGR1,ETS2,HSPA1A/HSPA1B,HSPA8,IKZF2,ITGB6,JUNB,KLRG1,MYC,NFIL3,NOS3,SRGN,VEGFA
NR4A1	8.922	ligand-dependent nuclear receptor		-0.514	-0.501	0.014	ADM,ATF3,DDIT3,IKZF2,LPIN1,LPL,MAT2A,NOS3,NR4A3,PDK4,PHKG1,PPP1R3C,SMAD3,UCP3
EHF		transcription regulator		0.111	0.164	0.0141	ANGPTL4,KDR,KIT,PPARD,SPRR2A,TCF4,THBD,VEGFA,ZFP36L1
TAF4		transcription regulator		0.062	0	0.0141	BCL2L1,FIGF,KRT6B,MAFF,MAFK,MAP3K6,PDGFA,PPARGC1A,TAOK2
FLT1		kinase		-0.427	-0.378	0.0142	ACTN4,CDKN1A,DLL4,FOS,MAT2A,NOS3,RNF125,TCF4
trastuzumab		biologic drug				0.0147	BCL2L1,CEBPB,MYC
Nos		group				0.0147	EGR1,FOS,VEGFA
STAT1/3/5 dimer		complex				0.0147	CISH,MT2A,TIMP3
LRAT		enzyme				0.0147	CDKN1A,PDK4,PPARD
SMURF1		enzyme				0.0147	IRF1,NR4A1,SMAD1
UGCG		enzyme				0.0147	BCL2L1,CDKN1A,SLC38A3
SMURF2	-1.056	enzyme				0.0147	NEDD9,SMAD1,TGIF1
PTGER1		g-protein coupled receptor				0.0147	ANGPTL4,FOS,GDNF
deguelin		chemical drug				0.0147	BCL2L1,CDKN1A,FIGF
buthionine sulfoximine		chemical drug				0.0147	BCL2L1,FOS,NR3C2
lead		chemical toxicant				0.0147	ESR1,NOS3,VEGFA
VitaminD3-VDR-RXR		complex	Activated	2.359	2.433	0.0149	CDKN1A,FOXO1,GADD45A,PDGFA,PPARD,THBD
di(2-ethylhexyl) phthalate		chemical toxicant	Activated	2.347	2.378	0.0149	EGR1,FOS,FOSB,JUN,MYC,POR
KLF6	1.744	transcription regulator		0.315	0.322	0.0149	ATF3,BCL2L1,CDKN1A,ENG,MYC,NR4A1,VEGFA
NFKB2		transcription regulator				0.0149	BCL2L1,CDKN1A,FOS,MAT2A,MYC,PPARGC1B
NFATC2	-1.121	transcription regulator		-0.001	0.095	0.0151	CDKN1A,CISH,CX3CR1,EGR3,IRF1,MYC,NR4A1,PDZD2,RGS2,SH3BP5,SLC3A2,TCF4
MTORC1		complex		1.891	1.964	0.0152	HK2,IDI1,MYC,PFKP,PPARGC1A
JAK1		kinase		-0.284	-0.2	0.0152	CDKN1A,CSF3,IRF1,MYOD1,USP18
MMP2		peptidase		-0.62	-0.581	0.0152	BCL2L1,CDKN1A,EPHB1,JAK2,MYC
CBL		transcription regulator		-1.869	-1.944	0.0152	CDKN1A,FOS,IL17RA,JAK2,UCP3
APOE		transporter	Inhibited	-2.129	-2.186	0.0152	ACTB,CPT1A,CYR61,EGR1,FKBP5,FOS,GPX3,JUN,LPL,LTBP1,MYLIP,NOS3,PPARD,SDC4,SMAD1,TNFRSF1A
conjugated linoleic acid		chemical drug				0.0152	ANGPTL4,DUSP1,FIGF,FOS,PPARGC1A
streptozocin		chemical drug		-0.666	-0.651	0.0154	ATF3,BCL2L1,CPT1A,FOS,INSIG2,IRS2,KIT,LPL,NOS3,NR3C2,PPARD,PPARGC1A,TNFRSF1A,UCP3,VEGFA
SIX1	-1.089	transcription regulator		1.106	1.153	0.0156	DACH1,LFNG,MYOD1,MYOG
arotinoid acid		chemical toxicant		1.046	1.103	0.0156	CDKN1A,DUSP1,FOS,RARA
HAND1		transcription regulator		-1.013	-1.067	0.0156	ANGPT1,CPT1A,HEY1,KDR
Ro41-5253		chemical reagent		-1.89	-1.957	0.0156	CDKN1A,IRF1,RARA,THBD
CITED2		transcription regulator				0.0156	ANGPTL4,DUSP1,FIGF,VEGFA
miR-16-5p (and other miRNAs w/seed AGCAGCA)		mature microrna		-0.321	-0.507	0.0158	E2F3,FAM69A,FGFR1,GOLPH3L,H3F3A/H3F3B,HERC6,HSPA1A/HSPA1B,IFRD1,JUN,RAB30,SLC12A2,SLC16A3,SLC35A1,SLC38A1,TIA1,VEGFA
PTGS2		enzyme		1.08	1.168	0.016	ANGPT1,BCL2L1,CDKN1A,CSF3,DUSP1,EGR1,FOS,KDR,MYC,NOS3,TEK,VEGFA
ETS2	1.698	transcription regulator	Activated	2.5	2.607	0.0162	BCL2L1,CDKN1A,CSF3,FOS,JUN,JUNB,MYC
cerivastatin		chemical drug	Activated	2.17	2.168	0.0165	CDKN1A,IDI1,JUN,MYC,NOS3,PDGFA,THBD,VEGFA
2-bromoethylamine		chemical reagent		1.565	1.664	0.0165	ADAMTS1,IER3,LXN,MYC,TGIF1,TNFRSF12A
enalapril		chemical drug		1.647	1.664	0.0165	ADAMTS1,IER3,KDR,MYC,TGIF1,TNFRSF12A
DDX58	-1.287	enzyme		1.369	1.478	0.0165	DDX58,DLL1,GEM,IFI44,IRF1,MAT2A
MYOCD		transcription regulator		0.359	0.423	0.0165	CDKN1A,DDIT3,EIF2AK3,FAP,FOS,LMOD1,LOC102724428/SIK1,VEGFA
CEBPB	1.603	transcription regulator		1.63	1.763	0.0167	ADH1C,BCL2L1,CDKN1A,CEBPB,CPT1A,CSF3,DDIT3,E2F3,EMCN,FOS,FTL,GADD45A,HSPA8,IER3,IRS2,JUN,KRT6B,MYC,PDK4,PPARD,PPARGC1A,PPP1R15A,SGK1,SLC12A2,TNFRSF1A
IRF4		transcription regulator		0.167	0.104	0.0169	CX3CR1,DDIT3,GBP1,HSPA8,IKZF2,IL17RA,IL1R1,IL33,IRF1,JAK2,MYC,ZFP36L1
3-methylcholanthrene		chemical toxicant				0.0172	ADM,CYR61,FOS,NR4A1,POR
melatonin		chemical - endogenous mammalian	Activated	2.112	2.121	0.0173	BCL2L1,CDKN1A,CRY1,EIF2AK3,ERCC4,FOS,IRS2,JUNB,NOS3
FOXP3		transcription regulator		1.092	1.067	0.0173	CDKN1A,IKZF2,IL17RA,JMY,LATS2,NFIL3,NRN1,SMAD7,VEGFA
bisphenol A		chemical - endogenous non-mammalian	Activated	2.114	2.218	0.0176	CDKN1A,EGR1,ESR1,FOS,HSPA1A/HSPA1B,KDR,MAOA,NOS3,NR4A1,NR4A3
triamterene		chemical drug		1.635	1.746	0.0177	ADAMTS1,IER3,LXN,MYC,RCN1,TGIF1,TNFRSF12A
ATF3	4.2	transcription regulator		0.995	0.988	0.0177	ATF3,CDKN1A,CHAC1,DDIT3,JUN,MT2A,PPP1R15A
CD3E		transmembrane receptor				0.0177	FOS,JUN,MYC,PIK3R1,TEK,TNFRSF1A,TNFRSF1B
ITGB1		transmembrane receptor		0.024	0.07	0.0178	CDKN1A,FOS,JUN,JUNB,MYC,TCF4,VEGFA,WNT9A
ELK1		transcription regulator	Activated	2.082	2.166	0.0182	BCL2L1,CDKN1A,EGR1,FOS,JUN,JUNB
paclitaxel		chemical drug		1.938	1.994	0.0182	ALPK3,ATF3,BCL2L1,BHLHE40,CDKN1A,DDIT3,DUSP10,EGR1,EMP1,GADD45B,IER2,IER3,JUN,JUND,MYC,PHC2,SH2B3,SLC12A2,THBD,TP53INP1
Pka catalytic subunit		group		1.875	1.951	0.0182	BCL2L1,NR4A1,PDGFA,PPARGC1A
glutathione		chemical - endogenous mammalian		0.088	0.054	0.0182	CDKN1A,DDIT3,GPX3,MYOD1,MYOG,VEGFA
SMARCA2	-1.107	transcription regulator		-0.02	0	0.0182	HES1,KDR,MYOG,RBL1,TYR,TYRP1
stearic acid		chemical - endogenous mammalian		-0.791	-0.762	0.0182	ATF3,NOS3,PPARGC1A,PPARGC1B
NOG		growth factor		-1.375	-1.432	0.0182	KDR,MYC,MYOG,SMAD1,TNFRSF1A,VEGFA
Ikb		group				0.0182	BCL2L1,KRT6B,MAT2A,NR4A1
E2F5		transcription regulator				0.0182	CDKN1A,DUSP10,MT1G,MYC
BRAF		kinase				0.0182	CDKN1A,CEBPB,EGR1,MYC,RND3,VHL
VHL	1.578	transcription regulator		0.736	0.697	0.0184	BCL2L1,BHLHE40,CDKN1A,EIF5,FILIP1L,FLCN,FTL,IER3,NEDD9,SLC16A3,VEGFA
VCAN		other	Inhibited	-2.092	-2.111	0.0184	ADAMTS9,ADM,ANGPTL4,CDKN1A,CEBPB,CRISPLD2,MYH10,RGS2,SMAD3,ST6GAL1,VEGFA
leukotriene C4		chemical - endogenous mammalian				0.0185	EGR1,EGR3,FOS
branched chain amino acids		chemical drug				0.0185	PPM1K,VEGFA
Srebp		group				0.0185	CDKN1A,FOS,NPC1
Stat1 dimer		complex				0.0185	IRF1,PIM1
RNASEL		enzyme				0.0185	CDKN1A,MYOD1,USP18
ZMIZ1	1.338	other				0.0185	HES1,MYC
PROP1		transcription regulator				0.0185	KLRG1,TLE3
ZMIZ2		transcription regulator				0.0185	JUN,MYC
Gata		group				0.0185	KDR,MAFK
Vla-4		complex				0.0185	BCL2L1,KIT
harmol		chemical - endogenous non-mammalian				0.0185	TYR,TYRP1
ghrelin		biologic drug				0.0185	EGR1,FOS
PPP1R1B		phosphatase				0.0185	BCL2L1,FOS,MYC
GIP		other				0.0185	FOS,LPL,RGS2
FGF13	-1.179	growth factor				0.0185	CDKN1A,VEGFA
HIST1H1C	-1.159	other				0.0185	ACTB,MYC
TYMS		enzyme				0.0185	CDKN1A,MYC
NCK2		kinase				0.0185	DDIT3,PPP1R15A
RNF34		enzyme				0.0185	BCL2L1,CDKN1A
miR-210-3p (miRNAs w/seed UGUGCGU)		mature microrna				0.0185	CASP8AP2,E2F3,MNT
miR-335-5p (and other miRNAs w/seed CAAGAGC)		mature microrna				0.0185	KIT,RASA1
miR-139-5p (miRNAs w/seed CUACAGU)		mature microrna				0.0185	FOXO1,KIT
PDE3A		enzyme				0.0185	CDKN1A,DUSP1
AMBN		growth factor				0.0185	CDKN1A,TNFRSF1B
Irs3		other				0.0185	EGR1,IRS2
SUB1		transcription regulator				0.0185	FOS,GADD45A
MAGED1		transcription regulator				0.0185	CDKN1A,JUN
AKR1B1		enzyme				0.0185	BCL2L1,CDKN1A,CPT1A
ARAF	-1.07	kinase				0.0185	FOS,MYOG
KIDINS220	-1.042	transcription regulator				0.0185	EGR1,FOS
SAT1	1.259	enzyme				0.0185	CDKN1A,LPL,PPARGC1A
FSTL3		other				0.0185	ACVR1,CDKN1A
PAX4		transcription regulator				0.0185	BCL2L1,MYC
NOS1		enzyme				0.0185	EGR1,FOS,TRIM63
AJUBA		transcription regulator				0.0185	BCAR1,CRK
GNA13	1.17	enzyme				0.0185	EGR1,FOS,VEGFA
TDG		enzyme				0.0185	APEX1,MYC
KLB		enzyme				0.0185	EGR1,FOS
STAU1		transporter				0.0185	MYC,MYOD1,MYOG
RTKN		other				0.0185	BCL2L1,FOS
KRIT1	-1.168	other				0.0185	DLL4,JUN
PTGFR		g-protein coupled receptor				0.0185	FOS,GDNF,NR4A1
CD99	-1.079	other				0.0185	FOSB,JUND
KCNJ11	1.131	ion channel				0.0185	FOXO1,PPARGC1A
HIVEP2		transcription regulator				0.0185	FOS,MYC
CRY1	1.325	enzyme				0.0185	DBP,FOS,SGK1
TCL1A		transcription regulator				0.0185	FOS,IL17RA
GNL2		enzyme				0.0185	CDKN1A,MYC
N-lauroyl-L-phenylalanine		chemical reagent				0.0185	KLF3,NR4A1
YY2		other				0.0185	FOS,MYC
equol		chemical - endogenous non-mammalian				0.0185	BCL2L1,MYC
CAMKK2	-1.11	kinase				0.0185	ADRB2,PPARGC1A
LY379196		chemical - kinase inhibitor				0.0185	EGR1,LPL
silicon dioxide		chemical drug				0.0185	FOS,JUN,JUNB
phencyclidine		chemical drug				0.0185	BCL2L1,FOS,NRG1
atrasentan		chemical drug				0.0185	BCL2L1,VEGFA
salmeterol		chemical drug				0.0185	DDIT4,DUSP1,RGS2
butylated hydroxytoluene		chemical toxicant				0.0185	FOS,JUN
catechol		chemical - endogenous mammalian				0.0185	FOS,JUN
clenbuterol		chemical drug				0.0185	ADRB2,BCL2L1,PPARGC1A
meclizine		chemical drug				0.0185	HK2,MYC,PPRC1
arecoline		chemical drug				0.0185	MAOA,MYOG,TNFRSF1B
nitrofurantoin		chemical drug		0.252	0.277	0.0189	ACTB,ADAMTS1,APEX1,BCL2L1,CPT1A,DDIT3,GADD45A,IER3,IFRD1,MYC,TIMP3,TNFRSF12A,VEGFA
RELB		transcription regulator	Activated	2.057	2.102	0.0192	BCL2L1,CDKN1A,ESR1,MAT2A,MYC,PPARGC1B,TNFRSF1A
KIAA1524		other		0.973	0.928	0.0192	FAP,GADD45A,IER3,LXN,MYC,PDE2A,PDK4
HIC1		transcription regulator		0.094	0.073	0.0192	ADRB2,ANO2,CDKN1A,MAP2K3,SMPDL3A,SNAPC1,SRGN
PRDM5	-1.188	transcription regulator				0.0192	E2F3,ETS2,GADD45B,IL6R,LOC102724428/SIK1,MYC,RARA,TCEANC
niacinamide		chemical - endogenous mammalian		0.542	0.555	0.0193	CDKN1A,IRF1,JUNB,MYC,NNMT
isoproterenol		chemical drug	Activated	2.349	2.444	0.0194	ADRB2,ATF3,FOS,FOSL2,JUN,JUNB,LPL,NR4A1,PDGFA,TYR,VEGFA
losartan potassium		chemical drug		-0.744	-0.808	0.0198	ANGPT1,EGR1,ENG,FOS,NOS3,NR3C2,PDGFA,TEK,VEGFA
NCOR1	-1.079	transcription regulator		-0.097	-0.156	0.0207	CDKN1A,DUSP1,MT1X,MYOD1,MYOG,PDK4,RARA,UCP3
LDLR		transporter				0.0207	ABCG1,DDIT3,EGR1,LPL,MYC,NOS3,PPARGC1A,UCP3
MECP2		transcription regulator				0.021	ACTB,EGR1,ESR1,FKBP5,JUNB,MT1G,MYC,NR4A1,SGK1,VEGFA
CTSB		peptidase		1.902	1.96	0.0211	BCL2L1,EIF2AK3,KDR,MYC
tunicamycin		chemical - endogenous non-mammalian		1.863	1.959	0.0211	ATF3,AVIL,CDKN1A,CEBPB,CHAC1,CPT1A,DDIT3,DDIT4,EGR1,GADD45B,LPIN1,MYC,RRS1,SLC20A1,VEGFA
PLAT	-1.096	peptidase		1.01	1.067	0.0211	DDIT3,FOS,JUN,MYC
diazoxide		chemical drug		0.195	0.152	0.0211	BCL2L1,EGR1,LPL,MYC
SPRY2		other				0.0211	CDKN1A,EPHB4,FABP7,FOS
IL9		cytokine				0.0211	JUNB,LTBP1,MYC,PIM1
A2M		transporter		1.278	1.342	0.0216	DDIT3,EIF2AK3,FOXO1,GADD45B,PPP1R15A
lysophosphatidylcholine		chemical - other		0.521	0.589	0.0216	EGR1,JUN,LPL,NOS3,RGS2
K+		chemical - endogenous mammalian		0.379	0.42	0.0216	ATF3,EGR1,FOS,JUN,NR4A1
Gm-csf		group	Activated	2.328	2.425	0.0219	BCL2L1,FOS,JUN,JUNB,MYC,PIM1
PDGFB	-1.044	growth factor		0.61	0.66	0.0219	EGR1,FOS,FOXO1,MYC,NR4A1,SMAD1
flutamide		chemical drug		0.155	0.132	0.0219	CYR61,ESR1,FOS,KDR,NOS3,NR4A1
WISP2		growth factor		-0.797	-0.816	0.0219	ESR1,JUN,LPL,PDGFA,SDC4,SMAD3
triptolide		chemical drug	Inhibited	-2.141	-2.186	0.0219	CDKN1A,DUSP1,JUN,KIT,MYC,POLR2A
FLI1		transcription regulator				0.0219	EGR1,ERG,HSPA8,SRGN,TEK,VEGFA
GATA1		transcription regulator		1.176	1.23	0.022	BCL2L1,EGR1,FAM118A,FOSB,IL6R,JUNB,KDR,KIT,MAMDC2,MYC,NFIL3,PIM1,PLXNA2,SLC38A9,TEK
haloperidol		chemical drug	Activated	2.314	2.381	0.0222	EGR1,FOS,FOSB,LXN,NR4A1,NR4A3,RASA1,VEGFA
ERBB3		kinase		-0.674	-0.686	0.0222	ACTB,CDKN1A,DUSP1,EGR1,IER2,LAMA4,TIMP3,VEGFA
N-nitro-L-arginine methyl ester		chemical drug		-0.874	-0.864	0.0222	ADM,ATF3,BCL2L1,NOS3,PDK4,PPARD,UCP3,VEGFA
N-cor		group				0.0222	CDKN1A,ESR1,FAM20C,HES1,IDH1,MCTP1,SGK1,USP18
Ras		group	Activated	2.499	2.57	0.0223	BCL2L1,CDKN1A,EGR1,FOS,JUN,MIR17HG,MYC,PDGFA,PPARD,VEGFA
mir-223		microrna		1.331	1.372	0.0223	EGR3,EMP1,EYA1,FAM20C,FBXW7,FNIP2,LPL,SGPL1,SLC11A2,TOB1
BCR (complex)		complex		0.741	0.817	0.0223	BCL2L1,EGR1,FOS,FOSB,JAK2,JUNB,MYC,PIM1,S1PR1,ZBTB16
phenethyl isothiocyanate		chemical drug		-0.991	-1.033	0.0225	BCL2L1,CRK,ESR1,IDH1,KDR,MAP2K3,NNMT,RASA1,VEGFA
fenamic acid		chemical reagent		1.888	1.992	0.0226	ADAMTS1,IER3,LXN,MYC,RCN1,TGIF1,TNFRSF12A
cyclophosphamide		chemical drug		0.525	0.596	0.0226	ATF3,FOS,IER3,MYC,SLC22A5,TGIF1,TNFRSF12A
fluoride		chemical - endogenous mammalian				0.0228	DDIT3,FOS,GADD45A
CCK		other				0.0228	EGR1,FOS,VEGFA
CHEK1		kinase				0.0228	BCL2L1,CDKN1A,E2F3
S1PR2		g-protein coupled receptor				0.0228	FOS,JUN,NOS3
GFI1B		transcription regulator				0.0228	BCL2L1,CDKN1A,MYC
HOXB4		transcription regulator				0.0228	GPX3,JUNB,MYC
SP2	-1.127	transcription regulator				0.0228	CDKN1A,FOS,MAT2A
NPFF		other				0.0228	ADRB2,CEBPB,PIK3R1
HNRNPU	1.173	transporter				0.0228	ACTB,MYC,MYOD1
MMP1		peptidase				0.0228	EGR1,KDR,MYOD1
SOCS2	1.503	other				0.0228	MYOD1,MYOG,PIM3
L-685,458		chemical - protease inhibitor				0.0228	DLL4,HES1,HEY1
cyclopiazonic acid		chemical - endogenous non-mammalian				0.0228	DDIT3,EGR1,FOS
perindopril		chemical drug				0.0228	NOS3,TRIM63,VEGFA
pyruvic acid		chemical - endogenous mammalian				0.0228	FOS,NR4A1,VEGFA
methylphenidate		chemical drug				0.0228	EGR1,FOS,FOSB
diethylmaleate		chemical toxicant				0.0228	CDKN1A,MAFG,SLC3A2
nimodipine		chemical drug				0.0228	FOS,MYC,NR4A1
zearalenone		chemical toxicant				0.0228	BCL2L1,ESR1,MYC
reserpine		chemical drug				0.0228	ADRB2,EGR1,FOS
glutamyl-Se-methylselenocysteine		chemical - endogenous mammalian				0.0228	EGR1,JUN,TIMP3
vancomycin		biologic drug	Activated	2.059	2.138	0.0238	ADAMTS1,FMO2,IER3,LXN,MYC,RCN1,TGIF1,TNFRSF12A
Sos		group				0.0239	AQP3,ATP2C1,FLRT2,FOS,IRS2,KLF6,MAFK,MAOA,NFIL3,PTTG1,RAB11FIP1,SEMA6D,SMAD7,SMG1,SNN
telmisartan		chemical drug		1.074	1.067	0.024	CPT1A,CYR61,GDNF,LPL,NOS3,PPARD
TFAP2A		transcription regulator		-0.36	-0.368	0.024	BCL2L1,CDKN1A,ESR1,GEM,MT2A,PODXL,POR,PPARD,VEGFA
TXNIP	1.22	other		1.541	1.535	0.0241	CDKN1A,DDIT4,LPL,PPARGC1A,VEGFA
miR-27a-3p (and other miRNAs w/seed UCACAGU)		mature microrna		-0.173	-0.277	0.0241	EPHB4,FBXW7,FOXO1,SMAD3,THRB
H2AFY		other		-0.485	-0.555	0.0241	CDKN1A,EGR1,GADD45A,LPL,TBX3
ATF1		transcription regulator				0.0241	CEBPB,EGR1,FOS,JUN,UCP3
nitroarginine		chemical reagent	Activated	1.959	2	0.0242	EGR1,JUND,NFIL3,TNFRSF1A
AREG		growth factor		1.904	1.982	0.0242	BCL2L1,EGR1,FOS,JUN
TIMP1		cytokine		0.974	1	0.0242	BCL2L1,CDKN1A,IL33,TIMP3
PD 123319		chemical drug		-0.983	-1	0.0242	FOSL2,KDR,MYOG,VEGFA
CASP3		peptidase		-1.099	-1.067	0.0242	BCL2L1,CDKN1A,MYOD1,MYOG
SUPT16H	-1.095	transcription regulator				0.0242	CDKN1A,EGR1,HSPA1A/HSPA1B,PDGFA
HNRNPA2B1		other				0.0242	MYC,NR3C2,PDE1A,PHACTR2,PITPNC1,PLCB4,PLOD2,PPARGC1A,RIMKLB,STOM,TLE1,TM4SF18
TAF4B		transcription regulator				0.0242	IER3,IRF1,JUN,ZBTB16
arsenic		chemical toxicant				0.0242	ESR1,FOS,FTL,NOS3
RB1		transcription regulator		-0.711	-0.668	0.0249	ACTB,APPL2,ATP6V1F,CDCA7L,CDKN1A,CMAS,E2F3,EGR1,FAM111A,FOS,KDR,KIT,MAP2K3,MT1G,MYC,PIM1,PPARGC1A,PPARGC1B,PTPN4,RBL1,SOX7,TOB2,VEGFA,VRK1
BMP7		growth factor		1.801	1.873	0.025	ACVR1,CDKN1A,CEBPB,MYO1C,PIK3R1,PPARGC1A,PPARGC1B,SMAD1,SMAD7,VEGFA
MAP3K8		kinase		1.235	1.256	0.0254	CSF3,FOS,GAB1,IER3,IER5,IRF2BPL,JUN,KDM4A,PPARGC1B,SNN,ZC3H6
plicamycin		chemical drug		-1.459	-1.51	0.0255	AVPI1,CDKN1A,FBXW7,IER5,KDR,MAOA,SLC11A2,WNT9A,ZMYND8
H2AFB3 (includes others)		other		1.517	1.633	0.0262	AQP3,ATF3,CDKN1A,CHAC1,FOS,PCDH9
NR0B2		ligand-dependent nuclear receptor	Inhibited	-2.107	-2.2	0.0262	CDKN1A,CPT1A,EGR1,LPIN1,PDK4,PPARGC1A
epinephrine		chemical - endogenous mammalian		-0.048	0	0.0264	AQP3,CDKN1A,HK2,IL33,LPL,PPARGC1A,TRIM63
RBL1	-1.221	transcription regulator		-1.256	-1.331	0.0264	CDKN1A,DUSP10,FOS,HES1,MT1G,MYC,RBL1
CSF2		cytokine	Activated	2.264	2.435	0.0267	ABCG1,BCL2L1,CDKN1A,CISH,CSF3,DDIT3,EGR1,EGR3,FAM65B,FOS,IER3,IL1R1,JAK2,MAT2A,MYC,NCAPD2,NR4A1,PIM1,PIM3,PMP22,PPP1R15A,RARA,SGK1,SLC11A2,TCF4,TNFRSF1A,TNFRSF1B
APLN		other		0.889	0.954	0.0267	EGR1,FOS,KDR,MYC,TEK
herbimycin		chemical - kinase inhibitor	Inhibited	-2.147	-2.213	0.0267	BCL2L1,DUSP1,FOS,JUNB,TNFRSF1A
triciribine		chemical drug				0.0269	ANGPTL4,ATF3
histidinol		chemical - endogenous mammalian				0.0269	EGR1,SLC7A5
2,5-bis(5-hydroxymethyl-2-thienyl)furan		chemical reagent				0.0269	CDKN1A,GADD45A
Camk		complex				0.0269	KDR,MYOG
Cyclin A		group				0.0269	CDKN1A,MYC
AKIRIN2	1.13	other				0.0269	DUSP1,MYC
PPP1R14B	-1.056	phosphatase				0.0269	KDR,VEGFA
sphingomyelinase		group				0.0269	JUN,MYC
CSNK2B		kinase				0.0269	MYC,TYR
PLSCR1		enzyme				0.0269	CDKN1A,MYC
OPRK1		g-protein coupled receptor				0.0269	FOS,KDR
PROK2		other				0.0269	FOS,VEGFA
ENO1		enzyme				0.0269	BCL2L1,MYC
CYP4F2		enzyme				0.0269	KDR,VEGFA
DUSP6	-1.149	phosphatase				0.0269	CDKN1A,ERCC4
AATF		transcription regulator				0.0269	CDKN1A,JUN
SLC22A1	1.216	transporter				0.0269	CPT1A,SLC22A5
FANCD2		other				0.0269	CDKN1A,TP63
IKBKAP	-1.145	other				0.0269	TEK,VEGFA
PTPRR		phosphatase				0.0269	FOS,JUN
SRPK1	-1.08	kinase				0.0269	BCL2L1,VEGFA
GRM5		g-protein coupled receptor				0.0269	BCL2L1,FOS
DYNLL1		other				0.0269	CDKN1A,FOS
EFNB1		other				0.0269	BCL2L1,TEK
TP53INP1	-1.366	other				0.0269	CDKN1A,TP53INP1
STX2		transporter				0.0269	MYC,SMAD7
BAG3		other				0.0269	BCL2L1,CDKN1A
PCBP1		translation regulator				0.0269	MYC,MYH10
R59949		chemical - kinase inhibitor				0.0269	FOS,MYC
XCT790		chemical reagent				0.0269	CDKN1A,PDK4
gamma-tocotrienol		chemical drug				0.0269	CSF3,JUN
N-methyl-3,4-methylenedioxyamphetamine		chemical drug				0.0269	BCL2L1,FOS
Boc-D-FMK		chemical reagent				0.0269	JAK2,RBL1
CGP 42112		chemical reagent				0.0269	MYOG,NOS3
geranylgeranylacetone		chemical drug				0.0269	NPC1,TYR
atropine		chemical drug				0.0269	FOS,VEGFA
pyrogallol		chemical toxicant				0.0269	GPX3,JUN
CD3		complex	Inhibited	-1.994	-2.151	0.027	ACTN4,AQP3,BCL2L1,CISH,EGR3,EPHB1,ETS2,FOS,FTL,GBP1,GTF2IRD1,HMCN1,HSPA1A/HSPA1B,HSPA8,IL1R1,IRF1,JAK2,JUN,JUNB,LTBP1,MT1G,MT1H,MYC,NAIP,NOS3,NR3C2,NR4A1,PDE4D,POLR2A,SOS1,SRGN,STOM,TOB2,TRA2A,VEGFA,ZFP36L1,ZNF33A
aspirin		chemical drug		-0.582	-0.64	0.0272	ABCG1,ADRB2,BCL2L1,CDKN1A,CSF3,DDIT3,PPARD,SOX7
PD173074		chemical reagent				0.0275	BCL2L1,GDNF,MYC
Endothelin		group				0.0275	FOS,JUN,MYC
IL2RA		transmembrane receptor				0.0275	FOS,JUN,MYC
ITCH		enzyme				0.0275	CYR61,FOS,TP63
MXI1		transcription regulator				0.0275	APEX1,IFT20,MYC
PLAGL1	-1.1	transcription regulator				0.0275	ANGPTL4,CDKN1A,LOC102724788/PRODH
decursin		chemical - endogenous non-mammalian				0.0275	CDKN1A,KDR,MYC
WNT11		other		0.913	1	0.0276	GDNF,MYOD1,MYOG,THBD
ANXA2		other		-0.264	-0.283	0.0276	CDKN1A,GADD45A,JUN,MYC
bisindolylmaleimide		chemical - kinase inhibitor		-0.457	-0.528	0.0276	EGR1,FOS,MYC,NR4A1
PTX3		other		-0.942	-1	0.0276	CX3CR1,EGR3,FOS,JUN
FBXW7	-1.2	transcription regulator		-1.604	-1.667	0.0276	HEY1,JUN,MYC,PPARGC1A
PDPK1	-1.068	kinase				0.0276	CDKN1A,MYC,PDGFA,S1PR1
progestin		chemical drug				0.0276	ESR1,FIGF,FOXO1,PDK4
NR1I2		ligand-dependent nuclear receptor		-1.639	-1.609	0.028	CDKN1A,CES3,CPT1A,GADD45B,GLUL,GUSB,INSIG2,JUN,LTBP1,POR
Ap1		complex	Activated	2.303	2.403	0.0282	ATF3,DDIT3,FOS,JUN,KRT6B,LPL,MT2A,MYC,MYOD1,RSPO3,VEGFA
Nr1h		group		-0.484	-0.532	0.0282	ABCG1,AQP3,CSF3,INSIG2,LPL,MYLIP,NOS3,NPC1,PPARGC1A,TIMP3,ZBTB16
NR1H4		ligand-dependent nuclear receptor	Inhibited	-2.071	-2.079	0.0282	ADH1A,ADRB2,CEBPB,FABP7,MYC,PPARGC1A,PPARGC1B,RARA,S1PR1,THBD,UCP3
TCF4	-1.218	transcription regulator		0.402	0.463	0.0284	CDKN1A,FOS,JUN,MYC,SGK1,TYR,TYRP1
PRNP		other		-0.604	-0.6	0.0284	EGR1,ETS2,HSPA1A/HSPA1B,HSPA8,MYC,TCF4,TLE1
MAP3K1		kinase	Activated	2.29	2.369	0.0286	ATF3,DUSP1,EGR1,FOS,JUN,PPARD
hexachlorobenzene		chemical toxicant		1.531	1.633	0.0286	IER3,LXN,MYC,RCN1,TGIF1,TNFRSF12A
SOX9		transcription regulator		0.121	0.186	0.0286	CDKN1A,FOS,KIT,TYR,UCP3,VEGFA
FANCC	-1.066	other				0.0286	FGFR1,GSAP,HES1,IFI44L,IL1R1,RND3
calcitriol		chemical drug		1.654	1.642	0.0287	BCL2L1,CDKN1A,CEBPB,CISH,CYR61,DUSP1,DUSP10,EGR1,ERRFI1,ESR1,FOS,GADD45A,GEM,IDH1,IER3,IFI44L,JUN,KPNA2,LPL,LTBP1,MMS22L,MYC,MYOG,NCAPD2,NEDD9,SMAD7,THBD,VEGFA
MYB		transcription regulator		0.758	0.85	0.0291	BCL2L1,HSPA8,JUN,KDR,KIT,MAT2A,MYC,RBL1
metformin		chemical drug		0.015	-0.033	0.0295	ATF3,CEBPB,DDIT3,DDIT4,EIF2AK3,FOS,MSTN,MYC,NOS3,PPARGC1B
RUVBL1	-1.071	transcription regulator		-0.246	-0.152	0.0296	ADAM15,GADD45B,RBL1,TCF4,ZDBF2
KLF15		transcription regulator				0.0296	CMKLR1,PDK4,PPARGC1A,TRIM63,UCP3
discodermolide		chemical drug				0.0296	CDKN1A,FANCM,GADD45A,PTTG1,RBL1
MAPK1	-1.048	kinase	Activated	2.675	2.665	0.0297	ADH1C,APBB3,ATF3,CDKN1A,CISH,DDX58,DUSP1,EGR1,EMP1,ESR1,FOS,FOSB,GBP1,IFI44,JUN,JUNB,JUND,LAMA4,MX2,NRN1,TNFRSF1B,USP18
TNFRSF1A	1.265	transmembrane receptor		0.77	0.832	0.0305	BCL2L1,CDKN1A,CSF3,JUN,KDR,MYOD1,PDGFA,TNFRSF1A,VEGFA
LEPR	-1.14	transmembrane receptor		1.068	1.091	0.0307	ABCG1,ANGPTL4,BCL2L1,FOS,GADD45B,IRS2,LPL,NR3C2,PPARD,PPARGC1A,TIMP3,TP53INP1
SIN3A	-1.175	transcription regulator		-1.257	-1.342	0.031	DDIT3,ESR1,GADD45B,KLF10,KLF6,MYC
desmopressin		biologic drug				0.031	ACTB,ADM,FOS,H3F3A/H3F3B,HSPA1A/HSPA1B,HSPA8,MYH10,RPS3
TAB1	-1.16	enzyme		0.059	0	0.0313	CDKN1A,GBP1,JUN,RGS2
S-adenosylmethionine		chemical - endogenous mammalian		-1.908	-1.96	0.0313	FOS,MAFG,MAT2A,SMAD3
HOXB13		transcription regulator	Inhibited	-2.045	-2	0.0313	CDKN1A,CEP170,LRRN1,MYC
grape seed extract		chemical drug				0.0313	CDKN1A,HSPA8,MYC,NOS3
CDK2	-1.059	kinase				0.0313	CDKN1A,MT2A,MYC,RBL1
Ro31-8220		chemical - kinase inhibitor	Inhibited	-2.048	-2.129	0.0326	BCL2L1,CDKN1A,DUSP1,EGR1,ST6GAL1
TGFBR1	-1.059	kinase		1.554	1.633	0.0328	BHLHE40,CDKN1A,HEY1,LTBP1,PDK4,SMAD7,WNT9A
taurocholic acid		chemical - endogenous mammalian				0.0328	KDR,TP63,VEGFA
CBX4		transcription regulator				0.0328	MYC,RBL1,VEGFA
KISS1		other				0.0328	EGR1,FOS,PPARGC1A
FMO3		enzyme				0.0328	FOXO1,PDK4,PPARGC1A
LOX		enzyme				0.0328	MYC,TEK,TP63
KCNIP3		transcription regulator				0.0328	FOS,FOSB,FOSL2
SSTR2		g-protein coupled receptor				0.0328	FOS,LPL,TNFRSF1A
MST1R		kinase				0.0328	FOS,JUN,MYC
PPP1R15A	1.825	other				0.0328	CEBPB,DDIT3,GADD45A
isoprenaline		chemical drug				0.0328	FOS,NR4A1,NR4A3
retinol		chemical drug				0.0328	JUN,PPARD,RARA
idarubicin		chemical drug				0.0328	CDKN1A,GADD45A,TP53INP1
JUN	2.346	transcription regulator		1.144	1.234	0.0329	ANGPTL2,APEX1,ATF3,CDKN1A,DUSP1,EIF4A1,ERCC4,FABP7,FOS,GDNF,HES1,IRS2,JUN,JUNB,LTBP1,MAT2A,MT2A,MYC,MYOD1,RARA,SGK1,SMAD7,SPRR2A,VEGFA,WNT9A
E. coli B4 lipopolysaccharide		chemical toxicant		0.433	0.541	0.0335	B3GNT5,BCL2L1,CSF3,DDX58,ESR1,ETS2,FOSB,HK2,IL1R1,IL33,PIM1,PLEKHG2,SIKE1,STC2,TNFRSF1A,TNFRSF1B,USP18
MAP3K7	-1.133	kinase		0.882	0.896	0.0336	GBP1,IRF1,JUN,MAP2K3,RGS2,VHL
estradiol benzoate		chemical drug		0.375	0.42	0.0336	ESR1,FOS,HSPA8,PPARD,RARA,UCP3
CD38	-1.153	enzyme		1.816	1.96	0.0337	CISH,CPEB3,ELL2,IL6R,LFNG,NFIL3,PFKP,PIM1,PPARGC1A,SLC16A3,SLC7A5,ZNF443
DMD	-1.05	other		-0.054	0	0.0342	CDKN1A,FAM65B,IP6K3,KY,LPIN1,MYOD1,PDK4,PHKG1,PKD1L1,PPARGC1A,PPP1R3C,SLC46A3,TTLL7
SP3	-1.058	transcription regulator				0.0342	ATF3,CDKN1A,DUSP1,EGR1,ESR1,FOS,JUN,KDR,LPL,MAT2A,NOS3,PTTG1,RBL1,SGK1,VEGFA
UCP1		transporter		1.383	1.431	0.0343	ANKRD1,ASB2,DDIT3,GADD45A,GPX3,MSS51,MYC,MYOG,SLC3A2,TTLL7,UCP3
cyclosporin A		biologic drug		0.557	0.485	0.0343	ATF3,BCL2L1,CDKN1A,CX3CR1,DDIT4,EGR1,EIF2AK3,ELL2,FKBP5,FOS,GNPDA1,IER3,ITGB6,JUN,KDR,LXN,MYC,MYH10,NOS3,NR4A1,PRKACB,TGIF1,TLE3,TNFRSF12A,TRA2A,VEGFA
3,4,5,3',4'-pentachlorobiphenyl		chemical toxicant	Activated	2.403	2.449	0.0351	ESR1,ETS2,FOXO1,GADD45A,HSPA1A/HSPA1B,IDH1,JUN
IFNB1		cytokine		-0.569	-0.506	0.0352	BCL2L1,BHLHE40,CDKN1A,DDX58,DLL1,FOS,IDI1,IL1R1,IRF1,MYC,NNMT,NOCT,PDK4,RND3,SLC39A14,USP18
Fgf		group		1.622	1.694	0.0353	FOS,JUN,JUNB,KDR
sildenafil		chemical drug		0.855	0.849	0.0353	BCL2L1,CEBPB,NOS3,VEGFA
miR-92a-3p (and other miRNAs w/seed AUUGCAC)		mature microrna		0.496	0.404	0.0353	CDKN1A,FBXW7,MYLIP,TP63
MMP14		peptidase		0.026	0.04	0.0353	ATF3,CDKN1A,CSF3,VEGFA
HSD11B1		enzyme				0.0353	ANGPTL4,CPT1A,PDK4,PPARGC1A
BSG	1.117	transporter				0.0353	BCL2L1,EIF2AK3,KDR,VEGFA
FLT3		kinase				0.0353	BCL2L1,CEBPB,MYC,PIM1
fluvastatin		chemical drug				0.0353	BCL2L1,CDKN1A,NOS3,THBD
PRDM1		transcription regulator		-0.78	-0.82	0.0356	ANGPTL4,AQP3,BMP5,CRISPLD2,CSF3,DDIT4,ESR1,FOS,GPAT3,IRF2BP2,LRRN1,MT2A,MYC,SMAD3,TRIB1
valproic acid		chemical drug		0.147	0.149	0.0357	ABCG1,ATF3,BCL2L1,CDKN1A,CDS2,CPT1A,CYP2R1,CYR61,DAPK3,DDIT3,EIF2AK3,ESR1,GADD45B,GDNF,GLUL,H6PD,IDI1,INSIG2,JUN,KIT,MT1G,NOS3,PPRC1,RARA,SEMA3C,SGK1,THRB
FST		other		1.475	1.503	0.0358	GPAT3,MSTN,PPARGC1A,PPARGC1B,SMAD7
hemin		chemical - endogenous mammalian		1.155	1.202	0.0358	BCL2L1,CDKN1A,FTL,JUN,THBD
PRKACA		kinase		0.176	0.246	0.0358	CEBPB,HSPA1A/HSPA1B,MYC,MYH10,PRKACB
adenosine		chemical - endogenous mammalian				0.0358	BCL2L1,CX3CR1,FOS,IL1R1,VEGFA
NCOR2		transcription regulator				0.0358	CDKN1A,FOS,JUN,LPL,RARA
chloropromazine		chemical drug				0.0358	FOS,IDI1,NR4A1,NR4A3,TMEM140
cadmium chloride		chemical toxicant				0.0358	DDIT3,FOS,GADD45A,JUN,MYC
KDM5B		transcription regulator		-0.756	-0.831	0.036	ANKRD36B,BBS9,DDIT3,EGR1,ESR1,FJX1,GADD45A,MT1H,MT1X,NEDD9,SPTSSA
seocalcitol		chemical drug		1.628	1.709	0.0364	ANKRD1,BCL2L1,CDKN1A,GADD45A,SGK1,VEGFA
benzene		chemical toxicant		-0.524	-0.509	0.0364	ARHGAP18,BCL2L1,CDKN1A,EGR1,STOM,TNFRSF1A
L-cysteine		chemical - endogenous mammalian				0.0365	FOS,MYC
cholesterol sulfate		chemical - endogenous mammalian				0.0365	FOSL2,JUND
nilotinib		chemical drug				0.0365	BCL2L1,MYC
PRCP		peptidase				0.0365	NOS3,THBD
AFF4	1.18	transcription regulator				0.0365	MYC,STC2
MFN2	-1.053	enzyme				0.0365	DDIT3,PPP1R15A
FNIP1	-1.058	other				0.0365	PPARGC1A,ZBTB16
SMAD1/5		group				0.0365	CEBPB,PDGFA
TAF5	-1.104	transcription regulator				0.0365	ACTB,ETS2
CD244		transmembrane receptor				0.0365	EGR1,FOS
AGR2		other				0.0365	EGR1,FOS
CTNNBIP1	-1.057	other				0.0365	CDKN1A,NEDD9
CAV3		enzyme				0.0365	CDKN1A,KCNJ2
RLN1		other				0.0365	AQP3,ESR1
miR-140-5p (and other miRNAs w/seed AGUGGUU)		mature microrna				0.0365	SMAD3,VEGFA
miR-126a-5p (and other miRNAs w/seed AUUAUUA)		mature microrna				0.0365	KIT,TYR
UGT2B17		enzyme				0.0365	ABCG1,SLC16A6
SELE		transmembrane receptor				0.0365	CSF3,FOS
CD22		transmembrane receptor				0.0365	BCL2L1,MYC
ARG1		enzyme				0.0365	CDKN1A,DDIT3
NF2	-1.064	other				0.0365	CDKN1A,GLUL
WNT7B		other				0.0365	MYC,VEGFA
MLLT3	-1.13	other				0.0365	MYC,SGK1
CDC37		kinase				0.0365	KIT,MYC
PTGDS		enzyme				0.0365	BCL2L1,PTGDR
MS4A1		other				0.0365	MYC,ZFP36L1
RBCK1		transcription regulator				0.0365	ESR1,MYC
GNA11	-1.059	enzyme				0.0365	ADAMTS1,EGR3
UGT2B15		enzyme				0.0365	ABCG1,SLC16A6
GNMT		enzyme				0.0365	ABCG1,NPC1
TBL1XR1	-1.049	transcription regulator				0.0365	SMAD7,USP18
intralipid		chemical drug				0.0365	FOS,UCP3
porfimer sodium		chemical drug				0.0365	CDKN1A,DUSP1
4-coumaric acid		chemical - endogenous mammalian				0.0365	CDKN1A,MYC
carbonyl cyanide p-(trifluoromethoxy)phenylhydrazone		chemical reagent				0.0365	PPARGC1A,PPARGC1B
acrylamide		chemical toxicant				0.0365	FOS,JUN
volinanserin		chemical drug				0.0365	EGR1,FOS
gliotoxin		chemical toxicant				0.0365	BCL2L1,IER3
manidipine		chemical drug				0.0365	FOS,JUN
2,4-dinitrophenol		chemical toxicant				0.0365	PPARGC1A,PPARGC1B
magnesium sulfate		chemical drug				0.0365	ADM,AQP3
zinostatin		biologic drug				0.0365	CDKN1A,DUSP10
D-thioctic acid		chemical - endogenous mammalian				0.0365	CPT1A,PPARGC1A
acolbifene		chemical drug				0.0365	ESR1,NOS3
22(S)-hydroxycholesterol		chemical - endogenous mammalian				0.0365	ABCG1,LPL
vorinostat		chemical drug		-0.273	-0.271	0.0368	ADAMTS1,B3GALT1,BCL2L1,CDKN1A,CISH,DUSP1,IRF1,JUN,KIT,MYC,TEK,TNFRSF1A
diethylnitrosamine		chemical toxicant		0.724	0.728	0.0375	CDKN1A,CES3,ETS2,FAM214A,LPL,MYC,PPARGC1A
RUNX1	1.164	transcription regulator		0.16	0.211	0.0382	CDKN1A,MAP3K6,MIR17HG,MYH10,NFIL3,NR4A3,SH3GL1,ST3GAL5,VEGFA,ZBTB16
staurosporine		chemical - kinase inhibitor		-1.798	-1.819	0.0382	BCL2L1,CDKN1A,FOS,KLF10,NEDD9,NR4A1,PIM1,SMAD3,VEGFA
risperidone		chemical drug				0.0385	FOS,NR4A1,NR4A3
glycine		chemical - endogenous mammalian				0.0385	CDKN1A,FOS,VEGFA
calcipotriene		chemical drug				0.0385	FOS,JUN,JUNB
Ctbp		group				0.0385	ADRB2,GADD45A,HEY1
Pdgf Ab		complex				0.0385	ANGPT1,FOS,MYOG
Smad2/3-Smad4		complex				0.0385	CDKN1A,MYC,SMAD7
LGR4	-1.147	transmembrane receptor				0.0385	ESR1,KDM4A,NR3C2
PRKDC		kinase				0.0385	CDKN1A,FKBP5,PIM3
MTM1	-1.074	phosphatase				0.0385	GABARAPL1,TRIM63,ZFAND5
IGFBP5		other				0.0385	BCL2L1,BHLHE40,TNFRSF1A
VAV1		transcription regulator				0.0385	FOS,JUN,VEGFA
TFE3		transcription regulator				0.0385	SMAD7,TYR,TYRP1
batimastat		chemical - protease inhibitor				0.0385	CEBPB,SDC4,VEGFA
farnesol		chemical reagent				0.0385	ATF3,CDKN1A,DDIT3
naloxone		chemical drug				0.0385	FOS,NR4A1,NR4A3
vanadate		chemical - other				0.0385	ESR1,JUN,VEGFA
HOXA9	-1.125	transcription regulator				0.0387	CISH,ERG,ETS2,IER2,JUN,JUNB,KIT,MAFB,MAFG,MYC,PIM1,SDC4,VHL
ATF6		transcription regulator	Activated	2.135	2.215	0.0392	CEBPB,CPT1A,DDIT3,FOS,RHEB,VEGFA
IL2RG		transmembrane receptor		0.829	0.811	0.0392	ABCG1,CRY1,FOS,JUN,MYC
GPS2	-1.05	transcription regulator		0.654	0.555	0.0392	CDKN1A,FAM20C,IDH1,MCTP1,SGK1
folic acid		chemical - endogenous mammalian		-0.707	-0.692	0.0392	ANGPT1,BCL2L1,CDKN1A,JUN,TEK
mir-29		microrna		-1.457	-1.543	0.0392	ADAMTS9,FKBP5,KIT,LPL,PIK3R1,PMP22
MSC		transcription regulator		-1.68	-1.633	0.0392	ASB2,GPAT3,IFI44,IFI44L,PDP1,TRIB1
E2F2		transcription regulator				0.0392	CDKN1A,E2F3,JMY,MT1G,MYC,RBL1
thioctic acid		chemical drug				0.0392	FOS,JUN,LPL,MYC,TYR
ELF3		transcription regulator		0.967	1.029	0.0395	ANGPT1,ANGPTL4,SPRR2A,TIMP3
parthenolide		chemical drug		0.961	0.927	0.0395	ANKRD1,BCL2L1,DDIT3,PDK4
IFRD1	2.055	other		-0.8	-0.849	0.0395	MYC,MYOD1,MYOG,PTTG1
diclofenac		chemical drug		-0.975	-0.988	0.0395	CDKN1A,FOS,MYC,VEGFA
Rar		group				0.0395	AQP3,CDKN1A,CSF3,EGR1
TFDP1	-1.062	transcription regulator				0.0395	CDKN1A,FGFR1,MYC,RBL1
STAT5A		transcription regulator		0.445	0.469	0.04	AHSA2,BCL2L1,CDKN1A,CEBPB,CISH,ESR1,FOS,FOSB,FOSL2,GADD45A,IL6R,IRF1,KIT,KLF10,KLRG1,MYC,PIM1,TNFRSF1A
TLR4		transmembrane receptor		1.219	1.336	0.0402	ADM,ATF3,BCL2L1,CERK,CISH,CSF3,CYR61,DLL4,GDNF,IRF1,MYC,NOS3,NR4A1,NR4A3,RBL1,SGPL1,SH3BP5,SMPDL3A,TCF4,ZC3H12A
FOS	75.111	transcription regulator		-0.633	-0.585	0.0402	AQP3,ATF3,ATP2C1,CSF3,EGR1,ERCC4,FIGF,FLRT2,FOS,FOSB,IRS2,JUN,JUNB,KLF6,LPL,LTBP1,MAFK,MAOA,MT2A,MYC,NFIL3,NR3C2,PTTG1,RAB11FIP1,RARA,SEMA6D,SMAD7,SMG1,SNN,VEGFA,ZNF33A
POU5F1		transcription regulator		-0.766	-0.689	0.0402	ACVR1,ACVR2A,ANGPT1,CDKN1A,CHST15,DUSP1,GADD45A,IER5,MYC,NAIP,RARA,SMAD1,SMAD7,TBX3,TET1,TNFRSF1A,USP18,VEGFA,WLS
HOXA10	-1.053	transcription regulator	Inhibited	-2.282	-2.331	0.0403	ACTB,ADM,CDKN1A,DBP,ERG,HLF,IL1R1,KLF10,NR4A1,PIK3R1,SOS1,ST6GAL1,THBD
1,4-bis[2-(3,5-dichloropyridyloxy)]benzene		chemical toxicant		0.596	0.705	0.0419	CDKN1A,CPT1A,GADD45B,IL1R1,INSIG2,MAFF,NEDD9,TNFRSF1A
methotrexate		chemical drug		0.457	0.478	0.042	ACTB,APEX1,CDKN1A,CPT1A,DUSP1,DUSP10,LPIN1,LPL,MYC,PPARD,TIMP3,TOB1,TP53INP1,ZBTB43,ZFP14,ZFP36L1
gentamicin C		chemical drug		1.534	1.633	0.0423	ADAMTS1,IER3,LXN,MYC,TGIF1,TNFRSF12A
HIPK2		kinase		-0.501	-0.463	0.0423	AVIL,BCL2L1,CDKN1A,EGR1,PPARGC1A,VEGFA
BSCL2	-1.119	other				0.0423	ANKRD1,IER3,IL33,LPIN1,LPL,PPARGC1B
SOX11		transcription regulator		0.331	0.378	0.0428	CD58,EGR1,ICK,IER2,PDGFA,SMAD1,TP53INP1
C3		peptidase		0.11	0.152	0.0428	SMAD7,THBD,TNFRSF1A,UCP3,VEGFA
MBD3		enzyme				0.0428	DAAM1,DIXDC1,FZD4,FZD7,MYC,PPARD,PTPN4
CDK2AP1	-1.06	other				0.0428	DAAM1,DIXDC1,FZD7,MYC,PPARD
fingolimod		chemical drug				0.0428	BCL2L1,CDKN1A,GDNF,S1PR1,TYR
L-dopa		chemical - endogenous mammalian		1.236	1.267	0.0436	BACH1,CHAC1,DAAM1,DBP,DIXDC1,DUSP1,ETS2,FKBP5,FOS,FOSB,FOXO1,FTL,GABARAPL1,GDNF,IER3,JUNB,KIAA1551,KLF6,LTBP1,MAT2A,NOCT,PDE4DIP,PDGFA,PDZD2,PFKP,PIK3R1,PPTC7,RHOBTB2,SLC11A2,ST3GAL5,STXBP1,TCF4,TLE1,TMEM70,TYR,UAP1L1,ZMYND8,ZNF717
temozolomide		chemical drug		0.961	0.975	0.044	BCL2L1,CDKN1A,DDIT3,TP63
ribavirin		chemical drug	Inhibited	-2.044	-2	0.044	DDX58,IFI44L,RNF125,USP18
ADAM17		peptidase				0.044	CSF3,HES1,IL6R,NRG1
Rxr		group		1.964	1.982	0.0443	ANGPTL4,AQP3,CDKN1A,CPT1A,CSF3,GADD45A,MYC,POR
ATP		chemical - endogenous mammalian		1.274	1.334	0.0443	ADAMTS9,DUSP1,FOS,FOXO1,IL33,MYC,NOS3,TNFRSF1B
VDR		transcription regulator		1.58	1.577	0.0447	CDKN1A,GADD45A,IER3,IFI44L,JUN,MYOG,PODXL,THBD,UCP3
celecoxib		chemical drug		-0.385	-0.409	0.0447	BCL2L1,CDKN1A,DDIT3,ESR1,GADD45A,KDR,MAGI1,TNFRSF1B,TP63
prostaglandin A1		chemical - endogenous non-mammalian				0.0447	BCL2L1,CDKN1A,HSPA1A/HSPA1B
Cbp/p300		group				0.0447	APEX1,IRF1,UCP3
Relaxin		group				0.0447	AQP3,NOS3,TNFRSF1A
MAPK12		kinase				0.0447	FOS,JUN,PPARGC1A
ING1		transcription regulator				0.0447	CDKN1A,HSPA1A/HSPA1B,JAK2
WWOX		enzyme				0.0447	BCL2L1,ESR1,VEGFA
BARX2		transcription regulator				0.0447	ESR1,MYOG,TIMP3
HEY1	1.559	transcription regulator				0.0447	CDKN1A,KDR,MYOG
silymarin		chemical drug				0.0447	BCL2L1,PPARGC1A,TNFRSF1A
Sch-23390		chemical drug				0.0447	EGR1,FOS,FOSB
leuprolide		biologic drug				0.0447	EGR1,NR4A1,NR4A3
pirinixic acid		chemical toxicant	Activated	3.553	3.688	0.045	ADH1C,ANGPTL4,AQP3,CDKN1A,CPT1A,FIGF,GADD45A,GADD45B,GLUL,JUNB,KDR,KLF10,KLF11,LPL,MYC,NPC1,PDK4,PLIN4,POR,PPARGC1A,SLC22A5,ST3GAL5,THRB,UCP3,VEGFA
3-aminoisobutanoate		chemical - endogenous mammalian				0.045	CPT1A
isosorbide dinitrate		chemical drug				0.045	NOS3
beta-escin		chemical reagent				0.045	CDKN1A
nicotinamide-beta-riboside		chemical - endogenous mammalian				0.045	PPARGC1A
L-glutamine		chemical - endogenous mammalian				0.045	DUSP1
phytic acid		chemical - endogenous non-mammalian				0.045	BCL2L1
sargramostim		biologic drug				0.045	BCL2L1
ARRDC3	-1.101	other				0.045	ADRB2
ORG 34517		chemical drug				0.045	NR3C2
peptide YY 3-36		biologic drug				0.045	FOS
TRAPPC9		other				0.045	BCL2L1
NUMB/NUMBL		group				0.045	MSTN
Ggt		group				0.045	SLC7A5
G protein alpha		group				0.045	FOS
Timp		group				0.045	BCL2L1
Stat1/3		group				0.045	E2F3
Cofilin		group				0.045	MYC
Ryr		group				0.045	KCNJ2
Abl1/2		group				0.045	TEK
MSK1/2		group				0.045	FOS
growth factor receptor		group				0.045	FOS
barasertib		chemical drug				0.045	BCL2L1
Ahr-aryl hydrocarbon-RelA		complex				0.045	MYC
AMG-9810		chemical reagent				0.045	PPARGC1A
Cytochrome bc1		complex				0.045	MAOA
G-Actin		group				0.045	JUN
Nectin		group				0.045	MYOG
nomegestrol acetate		chemical drug				0.045	NOS3
TBPL2		transcription regulator				0.045	MYOG
GSK 189254		chemical drug				0.045	FOS
STARD4		transporter				0.045	NPC1
TCHP	-1.094	other				0.045	VEGFA
LECT1		other				0.045	VEGFA
pridopidine		chemical drug				0.045	FOS
EIF4A3	1.168	enzyme				0.045	BCL2L1
TFAP2D		transcription regulator				0.045	MT2A
MCM8	-1.164	enzyme				0.045	BCL2L1
CD3-TCR		complex				0.045	TOB1
SRF-ELK1		complex				0.045	FOS
REG4		other				0.045	BCL2L1
RBM15		other				0.045	HES1
BRINP1		peptidase				0.045	ESR1
ARMC10	-1.109	other				0.045	CDKN1A
FKBPL		other				0.045	CDKN1A
ZBTB7C		other				0.045	CDKN1A
GGN		other				0.045	ADRB2
ATG9B		other				0.045	NOS3
VPS36	-1.157	other				0.045	ESR1
TMPRSS2		peptidase				0.045	ERG
ALKBH3	-1.099	enzyme				0.045	BCL2L1
EBF4		transcription regulator				0.045	CDKN1A
exendin(9-39) amide		biologic drug				0.045	FOS
SLC17A6		transporter				0.045	NR4A1
CXXC1	-1.1	transcription regulator				0.045	CDKN1A
UHRF1BP1	-1.119	other				0.045	THRB
ZBTB8A		other				0.045	CDKN1A
MAN2C1		enzyme				0.045	DDIT3
USP36	1.383	peptidase				0.045	MYC
CPEB4	1.451	other				0.045	BCL2L1
GGT7		enzyme				0.045	ADRB2
CLPTM1L		other				0.045	BCL2L1
RNF126		enzyme				0.045	CDKN1A
FGF14		growth factor				0.045	FOS
WDR13	-1.046	other				0.045	CDKN1A
KIAA0101		other				0.045	CDKN1A
PLXND1		transmembrane receptor				0.045	VEGFA
PON2		enzyme				0.045	DDIT3
PDCL3	-1.085	other				0.045	KDR
TRPM3		ion channel				0.045	EGR1
ZNF687		other				0.045	THRB
MRGPRX1		g-protein coupled receptor				0.045	EGR1
FANK1		transcription regulator				0.045	JUN
XRN2		enzyme				0.045	ACTB
PCGF5		other				0.045	MCC
WNT16		other				0.045	CDKN1A
DRAM1		other				0.045	VRK1
WBP2	1.151	other				0.045	ESR1
ARSB		enzyme				0.045	WNT9A
TCF4-CTNNβ		complex				0.045	MYC
FERD3L		transcription regulator				0.045	HES1
PU-H71		chemical drug				0.045	JAK2
AURK		group				0.045	CDKN1A
masitinib		chemical drug				0.045	KIT
hispidulin		chemical drug				0.045	EGR1
Cabin1-HDAC1/2-MEF2D-MITR-Sin3		complex				0.045	NR4A1
MEF2D-NFAT2-p300		complex				0.045	NR4A1
NNZ 2566		biologic drug				0.045	ATF3
vasopressins		biologic drug				0.045	FOS
galiximab		biologic drug				0.045	BCL2L1
inolitazone		chemical drug				0.045	CDKN1A
mediator		complex				0.045	FOS
GLIPR1	-1.091	other				0.045	MYC
NSMCE3		other				0.045	MYC
ACBD3	-1.05	other				0.045	SLC11A2
PF-4523655		biologic drug				0.045	DDIT4
ARHGEF17	-1.115	other				0.045	FOS
ANTXR1	-1.091	transmembrane receptor				0.045	HSPA1A/HSPA1B
FANCG		other				0.045	HES1
PTRF		transcription regulator				0.045	MYC
CUL2	-1.078	enzyme				0.045	VHL
FANCL	-1.096	enzyme				0.045	HES1
FANCF	-1.094	other				0.045	HES1
RBMS1		other				0.045	MYC
NDST1	-1.092	enzyme				0.045	KDR
FGF6	1.647	growth factor				0.045	CSF3
SIX2		transcription regulator				0.045	MYOG
SNAPC5	-1.065	transcription regulator				0.045	ADRB2
HOMER3		other				0.045	CEBPB
KIFAP3	-1.094	other				0.045	FOS
RRAS		enzyme				0.045	BCL2L1
ITGA8	-1.105	other				0.045	GDNF
RNPS1	-1.05	other				0.045	BCL2L1
CDT1		other				0.045	CDKN1A
CAMKK1		kinase				0.045	FBXW7
PTPN13		phosphatase				0.045	BCL2L1
SLK		kinase				0.045	DDIT3
STXBP4	-1.159	other				0.045	TP63
PPY		other				0.045	FOS
CDC45		other				0.045	MYC
ACVR2B	-1.142	kinase				0.045	CDKN1A
AMD1	1.198	enzyme				0.045	MYC
MYOF		other				0.045	KDR
DTX2	-1.131	other				0.045	MYOG
miR-185-3p (and other miRNAs w/seed GGGGCUG)		mature microrna				0.045	MYC
miR-147a (miRNAs w/seed UGUGUGG)		mature microrna				0.045	VEGFA
mir-184		microrna				0.045	AGO2
miR-23a-5p (and other miRNAs w/seed GGGUUCC)		mature microrna				0.045	LOC102724788/PRODH
mir-491		microrna				0.045	BCL2L1
miR-186-5p (miRNAs w/seed AAAGAAU)		mature microrna				0.045	FOXO1
mir-186		microrna				0.045	PTTG1
miR-706 (miRNAs w/seed GAGAAAC)		mature microrna				0.045	SLC3A2
miR-4651 (and other miRNAs w/seed GGGGUGG)		mature microrna				0.045	BCL2L1
miR-504-5p (and other miRNAs w/seed GACCCUG)		mature microrna				0.045	VEGFA
mir-1301		microrna				0.045	KLF6
ELAC2	-1.054	enzyme				0.045	CDKN1A
SDC3		other				0.045	MYOG
EIF2B2		other				0.045	ACTB
UBE2L6		enzyme				0.045	DDX58
IGK		other				0.045	BCL2L1
ZBTB5	-1.079	other				0.045	CDKN1A
GW 6471		chemical reagent				0.045	PPARGC1A
DHX8	-1.064	enzyme				0.045	CDKN1A
EYA2		phosphatase				0.045	MYOG
CHRNA5		transmembrane receptor				0.045	TP63
Nisch		other				0.045	FOS
HUNK		kinase				0.045	MYC
REG1A		growth factor				0.045	BCL2L1
PEX2	-1.117	other				0.045	CDKN1A
TYRP1	-1.28	enzyme				0.045	TYR
SLC1A2		transporter				0.045	FOS
RAB27B	-1.054	enzyme				0.045	KIT
cobimetinib		chemical drug				0.045	CSF3
SCN7A		ion channel				0.045	FOS
RNF7	-1.1	enzyme				0.045	JUN
DNASE1L3	-1.114	enzyme				0.045	CDKN1A
CCNI		other				0.045	CDKN1A
LOC100996763/NOTCH2NL	1.269	other				0.045	HES1
ANKS1A	-1.096	other				0.045	FOS
FXYD1		ion channel				0.045	CDKN1A
NME2		kinase				0.045	MYC
CALML3		other				0.045	MYO10
FDPS		enzyme				0.045	ADRB2
ADCY6		enzyme				0.045	ATF3
RPS6KA2	-1.096	kinase				0.045	EGR1
HK2	1.807	kinase				0.045	BCL2L1
HERPUD1		other				0.045	DDIT3
RASGRP2		other				0.045	RAP2A
IBTK		other				0.045	BCL2L1
EYA3		phosphatase				0.045	MYOG
NPIPA8 (includes others)		other				0.045	ADRB2
Sin3b		transcription regulator				0.045	MYC
EPGN		growth factor				0.045	FOS
WNK3		kinase				0.045	SLC12A2
TAX1BP3		transcription regulator				0.045	FOS
ING3	-1.121	other				0.045	CDKN1A
PLEKHO1		other				0.045	MYOG
RAMP3		transporter				0.045	FOS
4-methoxyhonokiol		chemical - endogenous non-mammalian				0.045	BCL2L1
FANCE		other				0.045	HES1
SYNPO		other				0.045	ACTN4
RPA2	-1.064	other				0.045	MYC
PRDM2		transcription regulator				0.045	MYC
STAM2	-1.14	other				0.045	MYC
JADE1		other				0.045	CDKN1A
NPNT		other				0.045	GDNF
SIPA1L1		other				0.045	THRB
M6PR		transporter				0.045	NPC1
PCBP4	-1.066	other				0.045	CDKN1A
RAB5B		enzyme				0.045	FOS
cytarabine/filgrastim/fludarabine phosphate		biologic drug				0.045	FOS
OPN4		g-protein coupled receptor				0.045	VEGFA
SECISBP2		translation regulator				0.045	GPX3
SEPHS1	-1.07	enzyme				0.045	GPX3
ARHGEF11	-1.112	other				0.045	FOS
GJD2		transporter				0.045	DDIT3
UBE2E1		enzyme				0.045	CDKN1A
P4HA1		enzyme				0.045	AGO2
ADM2		other				0.045	FOS
INHBE		growth factor				0.045	JUNB
EXOSC10	-1.072	kinase				0.045	FOS
ZBTB14	-1.106	transcription regulator				0.045	MYC
RPS20		other				0.045	MYC
CHRM2		g-protein coupled receptor				0.045	EGR1
NEK2		kinase				0.045	BCL2L1
Cops2		transcription regulator				0.045	CDKN1A
Muc4		other				0.045	BCL2L1
Flt1		kinase				0.045	ATF3
Gcg		other				0.045	FOS
Hspa1b		other				0.045	FOS
Prl3d1 (includes others)		other				0.045	BCL2L1
VWA8	-1.079	other				0.045	THRB
RBM25		other				0.045	BCL2L1
TCEB2		transcription regulator				0.045	VHL
ABALON		other				0.045	BCL2L1
TDP-665759		chemical reagent				0.045	CDKN1A
PIK3C2A		kinase				0.045	VEGFA
CID-2011756		chemical reagent				0.045	NR4A1
(4-(3-chlorophenyl)piperazin-1-yl)(2-ethoxyphenyl)methanone		chemical reagent				0.045	TNFRSF1A
RPL21	1.398	other				0.045	MYC
Peg3		other				0.045	VEGFA
BP-1-102		chemical reagent				0.045	BCL2L1
subditine		chemical reagent				0.045	BCL2L1
atractylenolide I		chemical reagent				0.045	BCL2L1
CPS49		chemical reagent				0.045	BCL2L1
picolog		chemical reagent				0.045	BCL2L1
flacourtia indica methanol extract		chemical reagent				0.045	BCL2L1
thalidomide analog 1		chemical reagent				0.045	VEGFA
thalidomide analog 2		chemical reagent				0.045	VEGFA
WJ9708012		chemical reagent				0.045	BCL2L1
rocaglaol		chemical reagent				0.045	BCL2L1
7,8-dihydroxy-4-methylcoumarin		chemical reagent				0.045	BCL2L1
N-[3-(trifluoromethyl)phenyl]retinamide		chemical reagent				0.045	BCL2L1
2,3,3',4,4',5'-hexachloro-1,1'-biphenyl		chemical toxicant				0.045	THRB
lacidipine		chemical drug				0.045	NOS3
guanfacine		chemical drug				0.045	FOS
kynurenic acid		chemical - endogenous mammalian				0.045	CDKN1A
styrofoam		chemical reagent				0.045	VEGFA
BW-755C		chemical drug				0.045	JUND
ondansetron		chemical drug				0.045	FOS
cyclothiazide		chemical drug				0.045	EGR1
SU6657		chemical - kinase inhibitor				0.045	MYC
flurothyl		chemical drug				0.045	FOS
diisopropanolnitrosamine		chemical toxicant				0.045	CDKN1A
thiotepa		chemical drug				0.045	BCL2L1
selfotel		chemical drug				0.045	FOS
oxotremorine		chemical drug				0.045	FOS
(R)-5-(2-azetidnylmethoxy)-2-chloropyridine		chemical drug				0.045	FOS
phenylhydrazine		chemical toxicant				0.045	SLC11A2
ester		chemical - endogenous mammalian				0.045	TYR
sapropterin		chemical drug				0.045	VEGFA
GYKI 52466		chemical drug				0.045	FOS
lipoamide		chemical - endogenous mammalian				0.045	NOS3
arachidonyl-2-chloroethylamide		chemical reagent				0.045	EGR1
1,2-dihydroxy-epoxy-1,2,3,4-tetrahydro-5-methylchrysene		chemical toxicant				0.045	VEGFA
SU5614		chemical - kinase inhibitor				0.045	VEGFA
ONO-8711		chemical drug				0.045	FOS
2,5-dihydroxybenzoic acid		chemical - endogenous mammalian				0.045	ABCG1
potassium ferricyanide		chemical toxicant				0.045	VEGFA
sodium hypochlorite		chemical drug				0.045	APEX1
pepleomycin		chemical drug				0.045	BCL2L1
Ac-DEVD-CHO		chemical reagent				0.045	FOS
ibutamoren		chemical drug				0.045	FOS
3-methoxyapigenin		chemical - endogenous non-mammalian				0.045	MYC
cytisine		chemical drug				0.045	FOSB
2-methoxy-5-(2',3',4'-trimethoxyphenyl)-2,4,6-cycloheptatrien-1-one		chemical reagent				0.045	JUN
LY 354740		chemical drug				0.045	FOS
droxidopa		chemical drug				0.045	FOS
S(-)-carbidopa		chemical drug				0.045	FOS
iodine-131		chemical drug				0.045	BCL2L1
10-hydroxydecanoic acid		chemical - endogenous non-mammalian				0.045	IRF1
benserazide		chemical drug				0.045	GDNF
sarcosine		chemical - endogenous mammalian				0.045	FOS
homocysteine thiolactone		chemical - endogenous mammalian				0.045	VEGFA
pectin		chemical - endogenous non-mammalian				0.045	SMAD3
norethynodrel		chemical toxicant				0.045	VEGFA
norethindrone		chemical drug				0.045	VEGFA
tin		chemical reagent				0.045	ESR1
dehydroisoandrosterone		chemical - endogenous mammalian		0.163	0.152	0.0454	AQP3,CPT1A,ESR1,FKBP5,POR,TNFRSF1A
SMARCB1		transcription regulator		0.747	0.821	0.0455	CDKN1A,DACH1,ETS2,FOS,FZD7,GADD45A,HES1,HEY1,MYC,PFKFB1,PPP1R3C,RND3
FGF19		growth factor		1.008	1	0.0456	BCL2L1,EGR1,FOS,GADD45A,PPARGC1B,RGS2,SGK1
colchicine		chemical drug	Activated	2.154	2.186	0.0465	ATF3,FOS,JUN,JUND,TNFRSF1A
guanidinopropionic acid		chemical - endogenous non-mammalian		1.352	1.457	0.0465	ATP2C1,PPARD,PPARGC1A,PPARGC1B,PPRC1
PROC		peptidase		0.388	0.351	0.0465	ANGPT1,NOS3,NR4A1,TEK,THBD
mir-27	1.51	microrna				0.0465	DLL4,ESR1,FBXW7,MSTN,MYOG
omeprazole		chemical drug				0.0465	BCL2L1,CDKN1A,EGR1,FOS,POR
BTK		kinase	Activated	2.212	2.204	0.0469	BCL2L1,CISH,EMP1,IFI44L,IRF1,JUN,MX2,PIM1
AMPK		complex		0.419	0.443	0.0469	CDKN1A,EGR1,LPIN1,MSTN,PPARGC1A,SLC6A8,UCP3,VEGFA
caffeic acid phenethyl ester		chemical drug		0.191	0.097	0.0469	BCL2L1,CDKN1A,DDIT3,EGR1,ESR1,FTL,KLF6,RARA
IRF7		transcription regulator	Inhibited	-2.354	-2.2	0.0471	BCL2L1,DDX58,GBP1,IFI44,IFI44L,IL33,IRF1,JAK2,MX2,SAMD9L,USP18
sphingosylphosphocholine		chemical - endogenous non-mammalian				0.0473	FOS,JUN
GCS-100		chemical drug				0.0473	BCL2L1,CDKN1A
11-dehydrocorticosterone		chemical - endogenous mammalian				0.0473	PDK4,PPARGC1A
SOX17		transcription regulator				0.0473	FOS,KDR
PPM1D		phosphatase				0.0473	BCL2L1,CDKN1A
TPM3	-1.148	other				0.0473	TEK,VEGFA
CBX1	-1.071	transcription regulator				0.0473	CDKN1A,MYOG
SH3KBP1	-1.106	other				0.0473	BCL2L1,MYC
HGS	-1.067	other				0.0473	ESR1,FOS
mir-154	1.391	microrna				0.0473	KIT,PMP22
PRAME		other				0.0473	BCL2L1,CDKN1A
ALOX15B		enzyme				0.0473	TP63,VEGFA
ING4	-1.112	transcription regulator				0.0473	CDKN1A,MYC
IAPP		other				0.0473	FOS,MYC
YBX3		transcription regulator				0.0473	JUN,MYC
EPCAM		other				0.0473	CDKN1A,MYC
PIWIL2		other				0.0473	BCL2L1,LATS2
MPL		transmembrane receptor				0.0473	FOS,MYC
NCOA6		transcription regulator				0.0473	FOS,LPL
Hmga2		enzyme				0.0473	MYOD1,MYOG
SIAH1		enzyme				0.0473	CDKN1A,SMAD7
MM-401		chemical reagent				0.0473	KLF6,MYC
allyl isothiocyanate		chemical toxicant				0.0473	BCL2L1,FOS
ciclopirox olamine		chemical drug				0.0473	BCL2L1,CDKN1A
lidocaine		chemical drug				0.0473	BCL2L1,FOS
levamisole		chemical drug				0.0473	CDKN1A,NOS3
8-hydroxy-2-(di-n-propylamino)tetralin		chemical reagent				0.0473	FOSB,NR4A1
hexarelin		chemical toxicant				0.0473	INSIG2,PPARGC1A
cucurbitacin B		chemical - endogenous non-mammalian				0.0473	CDKN1A,MYC
MTPN	-1.056	transcription regulator		1.877	2	0.0485	BCL2L1,ENG,FOS,H6PD,JUN,MYC,TNFRSF1A
allopurinol		chemical drug		1.806	1.89	0.0485	ADAMTS1,IER3,LXN,MYC,RCN1,TGIF1,TNFRSF12A
ciglitazone		chemical drug		1.394	1.373	0.0485	ABCG1,AQP3,CDKN1A,ESR1,JUN,MYOD1,TYR
imatinib		chemical drug		0.237	0.217	0.0485	BCL2L1,CDKN1A,CEBPB,KDR,KIT,MYC,VEGFA
GDNF	3.939	growth factor		1.909	1.946	0.0487	ACTB,EGR1,FOSB,GZF1,KIT,NRN1
lomustine		chemical drug		1.537	1.633	0.0487	IER3,LXN,MYC,RCN1,TGIF1,TNFRSF12A
miR-29b-3p (and other miRNAs w/seed AGCACCA)		mature microrna		0.076	-0.035	0.0487	ACVR2A,DCP2,PIK3R1,PMP22,TET1,ZFP36L1
CRP		other		1.066	1.118	0.0488	EGR1,IL6R,LPL,NOS3
ELF4		transcription regulator		0.956	1	0.0488	CDKN1A,DUSP1,KIT,MT1G
MAPK7		kinase		0.939	0.991	0.0488	JUN,NR4A1,TP63,VEGFA
retinoid		chemical drug		-0.511	-0.48	0.0488	CDKN1A,DUSP1,MYC,VEGFA
Hsp27		group		-1.091	-1.091	0.0488	CDKN1A,FOS,IL6R,TRIM63
HBEGF		growth factor				0.0488	ANGPTL4,HK2,PDK4,VEGFA
nafenopin		chemical drug				0.0488	AQP3,CPT1A,POR,SGK1
THRB	-1.277	ligand-dependent nuclear receptor		-0.675	-0.64	0.049	CDCA7L,CPT1A,ENG,FGFR1,FOS,FZD4,FZD7,JUN,LPL,NR4A1,POR,THRB,UCP3
salmonella minnesota R595 lipopolysaccharides		chemical - endogenous non-mammalian	Activated	2.81	2.949	0.0494	EGR1,ETS2,FOS,FOSB,IRF1,JUN,JUNB,MAFF,MT1X
IKBKG		kinase	Activated	2.269	2.376	0.0519	CEBPB,FOS,HK2,JUNB,NOCT,SEMA3C,SGK1,TNFRSF1B,VEGFA
MAP2K1	-1.064	kinase	Activated	2.205	2.322	0.0534	ATF3,BCL2L1,CDKN1A,DUSP1,FOS,GUSB,JUN,JUND,MYC,PIM1,SMAD3,VEGFA
2,3,4,7,8-pentachlorodibenzofuran		chemical toxicant	Activated	2.222	2.236	0.0546	ESR1,FOXO1,GADD45A,HSPA1A/HSPA1B,IDH1
platelet activating factor		chemical - endogenous mammalian	Activated	2.099	2.17	0.059	CDKN1A,EGR1,FOS,NR4A1,VEGFA
PLAUR		transmembrane receptor		1.868	1.934	0.0592	BCL2L1,EIF2AK3,KDR,MYC
AKT2		kinase		-2.003	-1.981	0.0592	CEBPB,ESR1,MYOG,SEMA6D
beta-carotene		chemical - endogenous mammalian	Inhibited	-1.906	-2	0.0649	HSPA1A/HSPA1B,LPL,SLC16A12,THBD
NANOG		transcription regulator	Activated	2.421	2.449	0.0685	EGR1,FOS,FOSB,HSPA1A/HSPA1B,KDR,PHACTR2,TBX3,TET1,TOB1
Histone h3		group		1.889	1.982	0.0723	AADAT,CDKN1A,DUSP10,EGR1,ESR1,FOS,HES1,IL6R,JUN,KDR,MT1G,NOS3,OSGIN1,RARA,RBL1,SGK1,SLC16A6,STOM,TBX3,TM4SF18,TRIB1,USP18,VEGFA
TXN		enzyme		1.939	1.965	0.0769	CDKN1A,ESR1,FOS,VEGFA
asoprisnil		chemical drug	Inhibited	-1.916	-2	0.0769	AQP3,MT1G,MT1H,SGK1
MKNK1		kinase	Activated	2.695	2.828	0.0776	CYR61,FOS,FOSB,IFRD1,KLF13,MYC,NR4A3,STXBP1
GNRH1		other	Activated	2.153	2.199	0.0783	EGR1,FOS,FOSB,JUN,JUNB
C5		cytokine	Activated	2.127	2.187	0.0812	ATF3,CSF3,EGR1,EIF2AK3,PPP1R15A,SMAD7,ST6GAL1,VEGFA
CXCR4		g-protein coupled receptor		1.875	1.941	0.089	CDKN1A,EGR1,JUNB,MYC,ZBTB16
SPP1		cytokine		1.715	1.803	0.0909	ANGPT1,BCL2L1,CDKN1A,ETS2,FOS,MYC,NOS3,PDGFA,PIK3R1,POR,VEGFA
IRF3		transcription regulator	Inhibited	-2.463	-2.387	0.0934	CD58,DDX58,GBP1,IFI44,JUNB,RASA1,SAMD9L,TIMP3,TYRP1,USP18
IL1A		cytokine	Activated	2.454	2.56	0.0964	ADAMTS1,BCL2L1,CDKN1A,CYR61,FGFR1,FOS,GBP1,JUN,KIT,MT2A,MYC,PDGFA,ZC3H12A
miR-125b-5p (and other miRNAs w/seed CCCUGAG)		mature microrna	Inhibited	-1.882	-2.005	0.0966	ADAMTS1,E2F3,H3F3A/H3F3B,HK2,JUN,KLF13,SGPL1
alitretinoin		chemical drug	Activated	2.16	2.222	0.0968	ABCG1,BCL2L1,CDKN1A,DUSP1,ESR1,FOS,IRF1,RARA,SMAD3,TYR
PPARA		ligand-dependent nuclear receptor	Activated	2.617	2.679	0.0969	ANGPTL4,APEX1,AQP3,CDKN1A,CDS2,CEBPB,CES3,CPT1A,FOS,GLUL,IDI1,INSIG2,LPL,MAT2A,MYC,PDK4,PLIN4,POR,PPARD,PPARGC1A,UCP3,VEGFA
NFATC3	-1.119	transcription regulator		1.869	1.929	0.1	ATF3,DDIT4,EGR3,FOS,JUN
NOTCH3	-1.095	transcription regulator		1.763	1.827	0.104	CDKN1A,FABP7,HES1,HEY1
candesartan		chemical drug	Inhibited	-1.929	-2	0.104	ADM,FOS,FOSL2,NOS3
lipoteichoic acid		chemical - endogenous non-mammalian	Activated	2.148	2.236	0.106	BCL2L1,CSF3,NR4A1,NR4A3,SLC16A3
CRH		cytokine	Activated	2.117	2.172	0.106	FOS,JUNB,NOS3,NR4A1,SGK1
decitabine		chemical drug	Activated	1.941	2.102	0.109	ADGRL2,ADRB2,ANGPTL4,CDKN1A,CX3CR1,DUSP1,EGR3,EPHB4,ESR1,FILIP1L,GADD45B,HK2,HSPA1A/HSPA1B,JUNB,KLF6,LXN,MAFB,MYC,NOS3,PCDH9,POLR2A,RRAD,SGK1,THBD,TIMP3,TP63
gemfibrozil		chemical drug	Activated	2.136	2.188	0.113	CPT1A,GADD45A,MYC,POR,PPARD
cholesterol		chemical - endogenous mammalian	Activated	2.087	2.128	0.113	ABCG1,ATF3,DDIT3,IDI1,KLF11,LPL,NOS3,NR4A1,NR4A3,SLC7A5,TIMP3,UCP3
AGER		transmembrane receptor		1.888	1.939	0.119	CDKN1A,EGR1,LPL,MYOG,VEGFA
maneb		chemical toxicant		-2.022	-1.982	0.119	ADAM22,BCL2L1,MKL2,NR4A1,ZHX3
STAT4		transcription regulator	Activated	2.766	2.934	0.121	BCL2L1,ERRFI1,FZD7,H3F3A/H3F3B,IER3,IRF1,LPIN1,MYC,PLOD2,RRAD,SMPDL3A,STC2,VEGFA
NR5A2		ligand-dependent nuclear receptor	Activated	2.333	2.414	0.121	CEBPB,FOS,JUN,JUNB,MYC,TNFRSF1B
Lh		complex	Activated	2.709	2.745	0.128	ACTB,ADAMTS1,DUSP1,FKBP5,FOS,GBP1,GEM,HK2,MAP2K3,PDE4D,PPFIA4,SGK1,TNFRSF12A,TRIB1,VEGFA
erlotinib		chemical drug		1.92	1.951	0.132	BCL2L1,EGR1,FAP,TNFRSF1A,TNFRSF1B
MAP2K3	1.427	kinase		1.837	1.919	0.132	CDKN1A,DDIT3,PPARGC1A,SGK1,VEGFA
YBX1		transcription regulator	Activated	1.941	2	0.135	CDKN1A,FGFR1,FOS,STC2
morphine		chemical drug		1.855	1.893	0.142	ADM,CDKN1A,FOS,FOSB,FOSL2,JUNB,NOS3,NR4A1
GW9662		chemical reagent	Inhibited	-2.377	-2.415	0.145	ANGPTL4,CDKN1A,IRS2,KDR,LOC102724788/PRODH,NOS3
SYVN1		transporter	Activated	2.2	2.333	0.146	ATP1B3,BHLHE40,DUSP1,IFI44,PODXL,SLC20A1,SLC3A2,SLC7A5,STOM
CSHL1	-1.068	growth factor		1.931	1.967	0.151	CISH,FOS,IRF1,PIK3R1
CCL5		cytokine	Activated	2.106	2.2	0.168	DUSP1,EMP1,FOS,IER2,SGK1
PIM1	8.1	kinase		1.936	1.982	0.169	BCL2L1,CDKN1A,MYC,PIM1
FGF10		growth factor		1.891	1.981	0.187	ANXA3,CEBPB,LFNG,TIMP3
CD5		transmembrane receptor	Activated	1.932	2	0.196	CEBPB,MAP2K3,PIM1,RARA
peptidoglycan		chemical - endogenous non-mammalian	Activated	2.297	2.385	0.197	CSF3,DUSP1,EGR1,FOS,IRF1,JUNB
bezafibrate		chemical drug	Activated	2.302	2.382	0.197	ANGPTL4,APEX1,NPC1,PDK4,PPARGC1A,UCP3
bortezomib		chemical drug	Activated	2.215	2.234	0.2	BCL2L1,CDKN1A,DDIT3,DNAJB1,EIF2AK3,FOXO1,GADD45A,GADD45B,HSPA1A/HSPA1B,IL33,KIT,MYC
pyridaben		chemical toxicant		-2.022	-1.982	0.205	ADAM22,MKL2,NR4A1,ZHX3
ciprofibrate		chemical drug		1.911	1.912	0.219	ADAMTS1,CES3,ETS2,FAM214A,FIGF,LPL,NPC1,PDK4
isotretinoin		biologic drug	Activated	2.147	2.219	0.223	ABCG1,BCL2L1,CDKN1A,IRF1,RARA
NFE2L2		transcription regulator	Activated	2.51	2.639	0.309	BCL2L1,CDKN1A,DDIT3,DNAJB5,EMCN,EPHB4,FKBP5,FTL,GPX3,IFRD1,LPL,MAFF,MAFG,NOCT,OSGIN1,PPARGC1A,RRS1,VEGFA
paraquat		chemical toxicant	Inhibited	-2.286	-2.229	0.311	ADAM22,BCL2L1,MKL2,NR4A1,VEGFA,ZHX3
nicotine		chemical drug	Activated	2.149	2.218	0.313	CDKN1A,EGR1,FOS,HSPA8,JUNB,KDR,NOS3,PPARD,SLC20A1
mir-8		microrna		-1.891	-1.949	0.315	ADAMTS1,E2F3,ERRFI1,PPP2R1B
phosphate		chemical - endogenous mammalian	Activated	1.976	2	0.318	HK2,MAP2K3,SLC20A1,SLC20A2,STC2
TNFRSF1B	1.285	transmembrane receptor		1.912	1.969	0.325	BCL2L1,JUN,MYOD1,PDGFA
Tlr		group		1.881	1.961	0.327	CISH,DUSP1,IL33,IRF1,ZC3H12A
EIF4E		translation regulator	Activated	2.476	2.599	0.384	BCL2L1,CDKN1A,CEBPB,GPX3,KLF13,MYC,PIM1
TAC1		other		1.861	1.941	0.397	CYR61,FOS,FOSB,MAFB
INSIG1	1.246	other	Inhibited	-1.908	-2	0.435	ABCG1,IDI1,IRS2,LPIN1,LPL
ST1926		chemical drug	Inhibited	-1.993	-2.121	0.439	ACTB,CDKN1A,CEBPB,DAPK3,EIF4A1,FKBP5,KPNA2,RPS2
GLI1		transcription regulator	Activated	2.287	2.402	0.46	BCL2L1,CDKN1A,EGR3,PDGFA,PIM1,RAP2A,SH2B3,TIMP3,VEGFA
clofibrate		chemical drug		1.927	1.974	0.478	CDS2,CPT1A,GADD45A,MYC
GnRH analog		biologic drug	Activated	2.722	2.714	1	ACTN4,ATF3,BHLHE40,CLCN5,DUSP1,ESR1,FOS,GAB1,ITPR3,JUN,PCNT,RARA,SLC7A6
FOXA2		transcription regulator		1.961	1.982	1	CPT1A,FOXO1,HK2,IL33,LPL,RARA,UCP3
CST5		other	Inhibited	-2.062	-2.137	1	ANXA3,CEP170,ITPR3,MNT,MYO10,PRKACB,RRS1,SGPL1,SLC9A3R2,TGIF1,ZCCHC8
let-7a-5p (and other miRNAs w/seed GAGGUAG)		mature microrna	Inhibited	-2.04	-2.141	1	ATP6V1F,BCL2L1,IFRD1,MYC,SLC38A1
let-7	1.386	microrna	Inhibited	-2.095	-2.192	1	BCL2L1,GZF1,IRS2,MYC,TRIB1
