# Supplementary material for: Acute sprint exercise transcriptome in human skeletal muscle
Source: PLoS One. 2019 Oct 24;14(10):e0223024. doi: 10.1371/journal.pone.0223024 (PMC6812755; doi:10.1371/journal.pone.0223024)
Supplement: S5 Table — (XLSX) [file pone.0223024.s008.xlsx]

## Sheet: Table  S5
Table S5. Genes regulated in common by sprint exrercise (sp) and control (cont) experiments.
overlap sp and cont
down	up
HDAC9	PDK4 (FDR 12% in Control)
SEC16B	KLF10
KLRG1	FKBP5
ATP2C1	MT1H
DYRK2	ILR6
MYO10	TNFRSF1B
WLS	RARA
C5orf51
PARG
EYA1
OLFML1
KIAA0922
MAMDC2
TM4SF18
